# Supplementary material for: Glycosylated proteins in the protozoan alga Euglena gracilis: a proteomic approach
Source: FEMS Microbiol Lett. 2022 Dec 7;370:fnac120. doi: 10.1093/femsle/fnac120 (PMC10038220; doi:10.1093/femsle/fnac120)
Supplement: fnac120_Supplemental_Files [file fnac120_supplemental_files.zip]

Archive with 2 entries (2 files):
- Supplementary_data-Euglena_glycoproteomics_data_analysis.xlsx
- Supplementary_data-Euglena_glycoproteomics_raw_data.xlsx
