# Supplementary material for: Glycosylated proteins in the protozoan alga Euglena gracilis: a proteomic approach
Source: FEMS Microbiol Lett. 2022 Dec 7;370:fnac120. doi: 10.1093/femsle/fnac120 (PMC10038220; doi:10.1093/femsle/fnac120)
Supplement: fnac120_Supplemental_Files [file fnac120_supplemental_files.zip › Supplementary_data-Euglena_glycoproteomics_raw_data.xlsx]

## Sheet: proteinGroups
Protein IDs	Majority protein IDs	Fasta headers	Mol. weight [kDa]	Sequence length	Peptides C1_002	Peptides C2_004	Peptides C3_006	Peptides E1_014	Peptides E2_016	Peptides E3_018	Peptides T1_020a	Peptides T2_022a	Peptides T3_024a	Peptides W1_008	Peptides W2_010	Peptides W3_012	Sequence coverage C1_002 [%]	Sequence coverage C2_004 [%]	Sequence coverage C3_006 [%]	Sequence coverage E1_014 [%]	Sequence coverage E2_016 [%]	Sequence coverage E3_018 [%]	Sequence coverage T1_020a [%]	Sequence coverage T2_022a [%]	Sequence coverage T3_024a [%]	Sequence coverage W1_008 [%]	Sequence coverage W2_010 [%]	Sequence coverage W3_012 [%]	Intensity	Intensity C1_002	Intensity C2_004	Intensity C3_006	Intensity E1_014	Intensity E2_016	Intensity E3_018	Intensity T1_020a	Intensity T2_022a	Intensity T3_024a	Intensity W1_008	Intensity W2_010	Intensity W3_012	Only identified by site	Reverse	Potential contaminant	id	Peptide IDs	Peptide is razor	Mod. peptide IDs	Evidence IDs
EG_transcript_14865	EG_transcript_14865	EG_transcript_14865	33.82	311	14	14	13	1	2	2	9	9	9	12	14	11	36.7	36.7	30.9	7.4	12.9	12.9	24.4	24.4	19.9	36.7	36.7	34.4	7215800000	911030000	1583800000	1013000000	0	3904900	4905400	246990000	282390000	240580000	935960000	550200000	1443000000				471	1016;1017;1389;1939;2833;3071;3072;3964;5795;5796;5797;5839;7328;8033;8765;8766	True;True;True;True;True;True;True;True;True;True;True;True;True;True;True;True	1035;1036;1421;1981;1982;2902;3145;3146;3147;4064;5953;5954;5955;5956;5957;5958;6003;7525;8252;9005;9006	3366;3367;3368;3369;3370;3371;3372;3373;3374;3375;3376;3377;3378;3379;3380;3381;3382;3383;3384;3385;3386;3387;3388;3389;3390;3391;3392;3393;3394;3395;3396;3397;3398;3399;4695;4696;4697;4698;4699;4700;4701;4702;4703;4704;4705;4706;4707;4708;4709;4710;4711;4712;4713;4714;4715;4716;4717;4718;4719;4720;4721;4722;4723;4724;4725;4726;4727;4728;4729;4730;4731;4732;4733;4734;6680;6681;6682;6683;6684;6685…
EG_transcript_7123	EG_transcript_7123	EG_transcript_7123	31.936	283	6	6	8	3	3	1	6	5	5	5	6	4	60.1	60.1	67.1	30.4	30.4	16.3	53	52.3	52.3	52.3	60.1	42.4	2280000000	323890000	178230000	125380000	1633500	437190	0	378080000	299650000	285380000	89540000	17982000	579800000				2059	2427;2671;3103;3985;4945;6210;6225;6265	True;True;True;True;True;True;True;True	2480;2734;2735;3180;3181;4085;5079;5080;6379;6394;6434	8359;8360;8361;8362;8363;8364;8365;8366;8367;8368;8369;8370;8371;8372;8373;8374;8375;8376;8377;8378;8379;9197;9198;9199;9200;9201;9202;9203;9204;9205;9206;9207;9208;9209;9210;9211;9212;9213;10773;10774;10775;10776;10777;10778;10779;10780;10781;10782;10783;10784;10785;10786;10787;10788;10789;10790;10791;13938;13939;13940;13941;17539;17540;17541;17542;17543;17544;17545;17546;17547;17548;17549;21657…
EG_transcript_361	EG_transcript_361	EG_transcript_361	191.79	1565	56	51	53	0	0	0	24	26	25	45	43	37	29.3	27.7	27.9	0	0	0	14.5	14.1	15.7	25.2	23.6	23.5	2167100000	291370000	349930000	202530000	0	0	0	270720000	280440000	262780000	167020000	163280000	179050000				1559	61;572;774;1151;1447;1471;1707;1771;1778;1963;1985;1986;2001;2068;2069;2070;2137;2146;2167;2171;2175;2316;3665;3936;3937;4026;4116;4236;4448;4456;4627;4628;4738;4983;5010;5024;5076;5077;5078;5090;5347;5371;6030;6063;6064;6067;6068;6111;6149;6162;6163;6164;6175;6177;6178;6179;6222;6274;6303;6330;6334;6395;6399;6400;6406;6407;6408;8277;8557;8559	True;True;True;True;True;True;True;True;True;True;True;True;True;True;True;True;True;True;True;True;True;True;True;True;True;True;True;True;True;True;True;True;True;True;True;True;True;True;True;True;True;True;True;True;True;True;True;True;True;True;True;True;True;True;True;True;True;True;True;True;True;True;True;True;True;True;True;True;True;True	62;586;792;1176;1480;1504;1744;1811;1818;2006;2028;2029;2044;2112;2113;2114;2184;2193;2214;2218;2222;2365;3763;4036;4037;4126;4222;4345;4559;4567;4747;4748;4861;5119;5146;5161;5213;5214;5215;5227;5488;5512;6197;6230;6231;6234;6235;6279;6317;6330;6331;6332;6343;6345;6346;6347;6391;6443;6472;6499;6503;6564;6568;6569;6575;6576;6577;8504;8791;8793	252;253;254;255;256;257;258;259;260;1961;1962;1963;1964;1965;2598;2599;2600;2601;2602;3898;4950;4951;4952;4953;5033;5034;5035;5036;5890;5891;5892;5893;5894;5895;5896;5897;5898;5899;6172;6173;6174;6175;6176;6177;6204;6784;6785;6786;6787;6788;6849;6850;6851;6852;6853;6854;6855;6856;6857;6858;6859;6860;6861;6896;7130;7131;7132;7133;7134;7135;7136;7137;7138;7340;7341;7342;7343;7367;7368;7369;7370;737…
EG_transcript_17372	EG_transcript_17372	EG_transcript_17372	32.605	302	16	19	18	1	4	3	14	12	15	17	17	13	52.6	72.5	69.2	4	16.2	9.6	52	46.4	52.6	64.2	66.9	53	2655000000	159390000	188810000	190650000	336670	1714700	1589700	676550000	572220000	461880000	196820000	180320000	24668000				661	457;528;1944;2289;2409;2987;3465;3580;3593;3744;4033;4242;4699;5562;5716;6519;7262;7292;7325	True;True;True;True;True;True;True;True;True;True;True;True;True;True;True;True;True;True;True	466;467;541;542;1987;2337;2338;2460;3058;3059;3548;3668;3681;3843;4133;4351;4821;5708;5870;6690;7456;7487;7521;7522	1589;1590;1591;1592;1593;1594;1595;1596;1597;1598;1810;1811;1812;1813;1814;1815;1816;1817;1818;1819;6724;7871;7872;7873;7874;7875;7876;7877;7878;7879;7880;7881;7882;7883;7884;7885;8282;8283;8284;8285;8286;8287;8288;8289;10318;10319;10320;10321;10322;10323;10324;10325;10326;10327;10328;10329;10330;10331;10332;10333;10334;10335;10336;10337;10338;10339;10340;10341;10342;10343;10344;10345;10346;10347…
EG_transcript_61646	EG_transcript_61646	EG_transcript_61646	11.138	110	6	7	6	0	1	0	6	7	7	7	6	6	67.3	76.4	67.3	0	10.9	0	76.4	76.4	76.4	76.4	67.3	76.4	7324200000	116250000	209310000	73562000	0	1536100	0	2247200000	2279700000	2084400000	124570000	134790000	52810000				1955	396;397;1404;3606;3607;3608;3972;4400	True;True;True;True;True;True;True;True	404;405;1437;3697;3698;3699;4072;4510	1387;1388;1389;1390;1391;1392;1393;1394;1395;4789;4790;4791;4792;4793;4794;4795;4796;4797;4798;4799;4800;4801;12492;12493;12494;12495;12496;12497;12498;12499;12500;12501;12502;12503;12504;12505;12506;12507;12508;12509;12510;12511;12512;12513;12514;12515;12516;12517;12518;12519;12520;12521;12522;12523;12524;12525;12526;12527;12528;12529;12530;12531;12532;13882;13883;13884;13885;13886;13887;13888;1…
EG_transcript_4137	EG_transcript_4137	EG_transcript_4137	78.559	669	29	21	20	0	0	0	4	7	2	22	19	20	52.9	49.9	51.7	0	0	0	25.3	34.1	20.8	50.1	49	50.4	675160000	111050000	111140000	74521000	0	0	0	37561000	78038000	47567000	83270000	101940000	30067000				1662	1627;1628;1931;2264;2265;4410;4413;4415;4416;4417;4418;4419;4420;4424;4489;4490;4762;5029;5030;5086;5087;5088;5089;5253;6092;6159;6181;6273;6280;6313;6397;7287	True;True;True;True;True;True;True;True;True;True;True;True;True;True;True;True;True;True;True;True;True;True;True;True;True;True;True;True;True;True;True;True	1662;1663;1973;2312;2313;4521;4524;4526;4527;4528;4529;4530;4531;4535;4601;4602;4885;5166;5167;5223;5224;5225;5226;5393;6259;6327;6349;6442;6449;6482;6566;7482	5533;5534;5535;5536;5537;6655;6656;6657;6658;6659;6660;6661;7791;7792;7793;7794;7795;7796;7797;7798;15494;15495;15496;15497;15498;15512;15513;15514;15515;15518;15519;15520;15521;15522;15523;15524;15525;15526;15527;15528;15529;15530;15531;15532;15533;15534;15535;15536;15537;15538;15539;15540;15555;15556;15557;15558;15810;15811;15812;15813;15814;15815;15816;16889;16890;16891;16892;16893;16894;16895…
EG_transcript_43020	EG_transcript_43020	EG_transcript_43020	10.645	106	4	4	4	0	0	0	4	4	4	5	4	5	14.2	14.2	14.2	0	0	0	14.2	14.2	14.2	15.1	14.2	15.1	4008800000	106410000	318610000	162540000	0	0	0	991880000	1046300000	991940000	125410000	186460000	79268000				1694	4124;5888;5889;6344;6345	True;True;True;True;True	4230;6053;6054;6513;6514	14509;14510;20690;20691;20692;20693;20694;20695;20696;20697;20698;20699;20700;20701;20702;20703;20704;20705;20706;20707;20708;20709;20710;20711;20712;20713;20714;20715;20716;22140;22141;22142;22143;22144;22145;22146;22147;22148;22149;22150;22151;22152;22153;22154;22155;22156;22157;22158;22159;22160;22161;22162;22163;22164;22165;22166;22167;22168;22169;22170;22171;22172;22173;22174;22175;22176;221…
EG_transcript_54134	EG_transcript_54134	EG_transcript_54134	12.108	117	4	4	4	0	0	0	3	4	2	2	3	2	36.8	36.8	36.8	0	0	0	27.4	36.8	13.7	23.1	23.1	23.1	1103600000	94340000	153050000	40599000	0	0	0	177380000	217950000	130650000	33406000	47361000	208840000				1879	902;1891;4426;4427	True;True;True;True	920;1933;4537;4538	2961;2962;2963;2964;2965;2966;2967;2968;2969;6521;6522;6523;6524;6525;6526;15563;15564;15565;15566;15567;15568;15569;15570;15571;15572;15573;15574;15575;15576;15577;15578;15579;15580;15581;15582
EG_transcript_41717	EG_transcript_41717	EG_transcript_41717	14.203	126	7	7	7	1	1	0	5	5	3	6	7	7	44.4	44.4	44.4	13.5	13.5	0	44.4	44.4	38.9	38.9	44.4	38.9	814520000	84556000	126050000	28276000	0	0	0	248020000	224220000	37669000	26793000	35330000	3606200				1670	1368;1694;2037;4070;4071;5445;5446;7839	True;True;True;True;True;True;True;True	1399;1400;1730;1731;2080;4175;4176;5586;5587;8051;8052	4621;4622;4623;4624;4625;4626;4627;4628;4629;4630;4631;4632;4633;4634;4635;4636;4637;4638;4639;4640;4641;4642;4643;5798;5799;5800;5801;5802;5803;5804;5805;5806;5807;5808;5809;5810;5811;5812;5813;5814;5815;5816;5817;5818;5819;5820;5821;5822;5823;5824;5825;5826;5827;5828;7019;7020;7021;7022;7023;7024;14306;14307;14308;14309;14310;14311;14312;14313;14314;14315;14316;14317;14318;14319;14320;14321;143…
EG_transcript_2538	EG_transcript_2538	EG_transcript_2538	77.905	737	7	9	8	0	0	0	6	6	7	8	9	7	12.6	16.1	17	0	0	0	11.4	8.7	10.4	12.6	17	11.7	2455200000	82918000	257200000	132960000	0	0	0	524670000	578710000	400030000	129130000	287520000	62044000				1174	1118;1858;4143;6021;6048;6488;6995;7482;7483;7788;7982;8264	True;True;True;True;True;True;True;True;True;True;True;True	1142;1900;4250;6188;6215;6659;7179;7684;7685;7998;8200;8490	3755;3756;3757;3758;3759;3760;3761;3762;3763;3764;3765;3766;3767;3768;3769;3770;6442;6443;6444;14595;21093;21094;21095;21096;21097;21168;21169;21170;21171;21172;21173;21174;21175;21176;21177;21178;22680;22681;22682;22683;24414;24415;24416;24417;26211;26212;26213;26214;26215;26216;26217;26218;26219;26220;26221;26222;26223;26224;26225;26226;26227;26228;26229;26230;26231;26232;26233;26234;26235;2623…
EG_transcript_14309	EG_transcript_14309	EG_transcript_14309	25.678	227	11	7	7	0	3	3	9	7	9	6	5	6	52	31.3	37	0	17.6	13.7	45.8	30	38.8	30.8	24.2	33.5	1816900000	80269000	25932000	28001000	0	11616000	14401000	487040000	461250000	594830000	69771000	21508000	22271000				416	954;1680;2200;3645;3648;3649;4871;5722;5723;7055;8614;8853	True;True;True;True;True;True;True;True;True;True;True;True	973;1716;2247;3736;3739;3740;5004;5876;5877;7239;8848;9096	3148;3149;3150;3151;3152;3153;3154;3155;3156;3157;3158;5749;5750;5751;5752;7545;7546;7547;7548;7549;7550;7551;7552;12673;12674;12675;12676;12681;12682;12683;12684;12685;12686;12687;12688;12689;12690;17288;17289;17290;17291;17292;17293;17294;17295;17296;19980;19981;19982;19983;19984;19985;19986;24591;24592;24593;24594;24595;24596;24597;24598;24599;24600;24601;24602;30196;30197;30198;30199;30200;30…
EG_transcript_8596	EG_transcript_8596	EG_transcript_8596	61.416	562	1	1	1	0	0	0	0	0	0	0	1	0	2.5	2.5	2.5	0	0	0	0	0	0	0	2.5	0	130090000	74796000	45001000	1588400	0	0	0	0	0	0	0	8705700	0	+			2199	8256	TRUE	8481	28957;28958;28959;28960
EG_transcript_30112;EG_transcript_59713	EG_transcript_30112	EG_transcript_30112	23.31	218	10	9	9	0	0	0	4	6	5	8	9	8	66.1	57.8	57.8	0	0	0	28.9	39.9	38.1	53.2	57.8	49.1	417280000	61650000	83824000	35627000	0	0	0	48109000	46369000	49131000	32788000	49324000	10459000				1377	71;180;1698;1723;2160;2161;3197;4198;5081;5082;6043	True;True;True;True;True;True;True;True;True;True;True	72;183;1735;1760;2207;2208;3276;4306;5218;5219;6210	295;296;297;298;299;300;301;642;643;644;645;646;647;648;5839;5840;5841;5842;5843;5844;5845;5846;5847;5848;5849;5850;5963;5964;5965;5966;5967;5968;5969;5970;5971;5972;5973;5974;5975;5976;7407;7408;7409;7410;7411;7412;7413;7414;7415;7416;7417;7418;7419;11049;11050;11051;11052;11053;11054;11055;11056;11057;11058;11059;11060;11061;11062;14764;14765;14766;14767;14768;14769;14770;14771;14772;14773;1477…
EG_transcript_20963	EG_transcript_20963	EG_transcript_20963	20.932	187	7	3	7	0	0	1	6	3	5	9	2	3	34.2	15.5	31	0	0	10.2	35.8	12.8	29.9	47.1	8.6	15.5	1049700000	61007000	4981000	21158000	0	0	0	344910000	240020000	329940000	41332000	5024800	1314700				936	1295;3212;6653;6654;6785;8192;8303;8568;8569;8613;8799	True;True;True;True;True;True;True;True;True;True;True	1324;3292;6826;6827;6828;6963;8415;8532;8802;8803;8847;9040;9041	4369;4370;4371;4372;11109;23213;23214;23215;23216;23217;23699;23700;23701;23702;23703;23704;23705;23706;28730;28731;28732;28733;28734;28735;28736;29160;29161;29162;29163;29164;29165;29166;29167;29168;29169;29170;30053;30054;30055;30187;30188;30189;30190;30191;30192;30193;30194;30195;30850;30851;30852;30853
EG_transcript_9916	EG_transcript_9916	EG_transcript_9916	33.838	335	5	5	5	0	0	0	0	0	0	4	3	4	21.2	21.2	21.2	0	0	0	0	0	0	18.2	15.2	18.2	220560000	56596000	70541000	30598000	0	0	0	0	0	0	18495000	35766000	8562600				2327	202;1177;1395;1765;7679	True;True;True;True;True	205;1203;1428;1805;7889	713;714;715;716;717;718;719;3981;3982;3983;3984;3985;3986;4769;4770;4771;6142;6143;6144;6145;6146;26968;26969;26970;26971;26972;26973;26974
EG_transcript_53965	EG_transcript_53965	EG_transcript_53965	12.62	124	3	3	3	1	0	0	2	2	2	3	3	1	25.8	25.8	25.8	12.1	0	0	19.4	19.4	19.4	25.8	25.8	7.3	505370000	53613000	66695000	51669000	321260	0	0	74174000	78815000	76528000	47216000	53229000	3106000				1875	191;1764;1968	True;True;True	194;1804;2011	683;684;685;686;687;6133;6134;6135;6136;6137;6138;6139;6140;6141;6797;6798;6799;6800;6801;6802;6803;6804;6805
EG_transcript_32527	EG_transcript_32527	EG_transcript_32527	18.419	169	9	9	8	1	1	1	10	9	9	7	7	6	43.2	43.2	43.2	7.1	7.1	7.1	55.6	44.4	44.4	43.2	43.2	34.3	2616300000	47423000	40114000	24225000	0	0	0	652810000	996910000	813100000	23286000	14327000	4125100				1455	45;46;295;4401;4739;5092;5139;5140;5802;6671;7426	True;True;True;True;True;True;True;True;True;True;True	45;46;47;300;301;4511;4512;4862;5229;5277;5278;5963;5964;6846;7626;7627	188;189;190;191;192;193;194;195;196;197;198;199;200;201;202;203;204;205;206;207;208;209;1034;1035;1036;1037;1038;1039;1040;1041;1042;1043;15465;15466;15467;15468;15469;15470;15471;15472;15473;15474;15475;15476;15477;15478;15479;15480;15481;16814;16815;16816;16817;16818;16819;16820;16821;16822;18063;18064;18065;18204;18205;18206;18207;18208;18209;18210;18211;18212;18213;18214;18215;18216;18217;203…
EG_transcript_7663	EG_transcript_7663	EG_transcript_7663	17.184	150	4	4	3	0	0	0	3	3	3	4	4	2	26.7	26.7	18.7	0	0	0	18.7	18.7	18.7	26.7	26.7	12	1125700000	46923000	106870000	49620000	0	0	0	229230000	300320000	281810000	52559000	54822000	3534700				2112	1243;1740;5843;8510	True;True;True;True	1270;1777;6007;8744	4184;4185;4186;4187;4188;4189;4190;6037;6038;6039;6040;6041;6042;6043;6044;20511;20512;20513;20514;20515;20516;20517;20518;20519;29877;29878;29879;29880;29881;29882;29883;29884;29885;29886
EG_transcript_15475	EG_transcript_15475	EG_transcript_15475	38.074	334	13	8	9	0	0	0	5	4	5	4	4	4	46.4	29	46.7	0	0	0	23.4	18.6	23.4	16.2	12.9	9.6	356390000	45272000	30660000	28524000	0	0	0	129720000	48371000	66563000	3335700	1731100	2217400				527	92;703;1669;1801;2233;2747;2857;2858;4600;4629;4630;6005;6006;6846;8325;8656	True;True;True;True;True;True;True;True;True;True;True;True;True;True;True;True	94;719;1705;1841;2280;2814;2926;2927;4716;4717;4749;4750;6172;6173;7028;8555;8892	379;2398;2399;2400;2401;2402;2403;2404;5701;5702;6273;7660;7661;7662;9452;9453;9454;9455;9456;9457;9822;9823;9824;9825;9826;9827;9828;9829;9830;9831;9832;9833;9834;9835;9836;16256;16257;16258;16259;16260;16261;16262;16263;16264;16265;16439;16440;16441;21057;21058;21059;23916;23917;29267;29268;29269;29270;29271;29272;29273;29274;29275;29276;29277;30363;30364;30365;30366;30367;30368;30369;30370;303…
EG_transcript_639	EG_transcript_639	EG_transcript_639	145.44	1361	18	18	15	0	0	0	11	11	11	12	12	5	19.5	19	16.1	0	0	0	11.2	10.4	9.8	11.6	11.5	5.9	1070300000	40778000	54712000	35552000	0	0	0	339010000	314370000	241970000	20410000	20896000	2572900				1980	764;834;1060;1781;1875;2112;3095;3437;3949;4099;5027;5103;6027;6290;6352;6424;6850;7085;7112;7270;7318;7436;7757;8135;8820	True;True;True;True;True;True;True;True;True;True;True;True;True;True;True;True;True;True;True;True;True;True;True;True;True	782;852;1080;1821;1917;2158;3172;3520;4049;4205;5164;5240;6194;6459;6521;6594;7032;7269;7296;7465;7514;7637;7967;8357;9062	2577;2775;2776;3528;3529;3530;3531;3532;6209;6210;6211;6212;6213;6214;6215;6216;6217;6218;6481;7280;7281;7282;7283;7284;7285;10744;10745;10746;10747;10748;10749;10750;10751;10752;11856;11857;11858;11859;13807;13808;13809;14428;14429;17812;17813;17814;17815;17816;17817;17818;18102;18103;18104;18105;18106;18107;18108;18109;21108;21109;21110;21111;21112;21113;21114;21921;21922;21923;21924;21925;2192…
EG_transcript_10675	EG_transcript_10675	EG_transcript_10675	10.853	101	1	1	2	1	1	0	1	1	1	1	1	1	9.9	9.9	22.8	9.9	9.9	0	9.9	9.9	9.9	9.9	9.9	9.9	965730000	39612000	18676000	56862000	782340	668680	0	384570000	196470000	254500000	0	7457700	6134600				83	7690;8570	True;True	7900;8804	27016;27017;27018;27019;27020;27021;27022;27023;27024;27025;27026;27027;27028;30056
EG_transcript_3371	EG_transcript_3371	EG_transcript_3371	79.39	744	22	24	16	1	0	0	32	35	36	18	19	10	39.1	43.8	32.5	1.7	0	0	49.1	55.6	54	38	35.8	22.2	10859000000	38202000	45770000	18041000	457280	0	0	2899100000	3826600000	4000800000	15483000	11946000	2522300				1497	550;563;1104;1138;1237;1444;1813;1873;2085;2325;2388;2389;2555;2594;2935;2975;3253;3423;3471;3639;3640;3850;4087;4147;4148;4382;5009;5563;5788;5834;6055;6130;6231;6338;6396;7070;7145;7146;7727;8477	True;True;True;True;True;True;True;True;True;True;True;True;True;True;True;True;True;True;True;True;True;True;True;True;True;True;True;True;True;True;True;True;True;True;True;True;True;True;True;True	564;577;1128;1163;1264;1477;1853;1915;2131;2374;2437;2438;2439;2440;2613;2654;3005;3046;3333;3505;3555;3730;3731;3949;4193;4254;4255;4492;5145;5709;5945;5946;5998;6222;6298;6400;6507;6565;7254;7332;7333;7937;8711	1892;1893;1924;1925;1926;1927;1928;1929;1930;1931;1932;1933;3698;3699;3700;3701;3702;3703;3704;3705;3706;3856;4169;4170;4171;4932;4933;4934;4935;4936;4937;4938;4939;6306;6472;6473;6474;6475;6476;6477;6478;6479;7190;7191;7192;7193;7194;7195;7196;7985;7986;7987;7988;7989;7990;7991;7992;8202;8203;8204;8205;8206;8207;8208;8209;8210;8211;8212;8213;8214;8215;8216;8217;8218;8219;8220;8221;8222;8223;8224…
EG_transcript_37872	EG_transcript_37872	EG_transcript_37872	19.256	172	6	6	4	0	0	0	2	2	2	5	3	6	31.4	31.4	22.7	0	0	0	13.4	13.4	13.4	22.7	15.1	31.4	214090000	37710000	30057000	18801000	0	0	0	18409000	16585000	18372000	14076000	7914000	52165000				1604	911;1584;3951;4153;7010;7487	True;True;True;True;True;True	929;1619;4051;4260;7194;7689	3003;3004;3005;3006;5384;5385;5386;5387;13813;13814;13815;13816;13817;13818;13819;13820;14634;14635;14636;14637;14638;14639;24448;24449;24450;24451;24452;24453;24454;24455;24456;26254;26255;26256;26257;26258;26259;26260;26261;26262;26263
EG_transcript_1387;EG_transcript_1648	EG_transcript_1387	EG_transcript_1387	119.25	1046	1	1	1	0	0	0	0	0	1	1	2	1	1.2	1.2	1.2	0	0	0	0	0	1.2	1.2	2.8	1.2	360390000	33512000	38649000	53504000	0	0	0	0	0	199970000	12443000	11994000	10318000				377	2048;2846;5584	True;True;True	2091;2915	7059;7060;7061;7062;7063;7064;7065;9785
EG_transcript_2713	EG_transcript_2713	EG_transcript_2713	77.449	736	4	5	3	5	5	3	3	1	2	5	6	4	3.8	5.2	4.5	8.6	7.2	4.6	4.6	1.2	3.3	5.8	7.1	5.8	3186400000	32671000	50375000	32975000	1584200000	421490000	742500000	99301000	93626000	104870000	10044000	11559000	2823000				1263	627;1469;2622;3316;3317;7116;7118;8234	True;True;True;True;True;True;True;True	642;1502;2684;3397;3398;7300;7302;8458	2156;2157;2158;5016;5017;5018;5019;5020;5021;5022;5023;5024;5025;5026;5027;5028;5029;9010;9011;9012;9013;9014;9015;9016;9017;9018;9019;9020;9021;9022;9023;9024;9025;9026;9027;9028;9029;9030;9031;9032;9033;9034;9035;9036;9037;9038;9039;9040;9041;9042;9043;9044;9045;9046;9047;9048;9049;9050;9051;9052;9053;9054;9055;9056;11429;11430;11431;11432;11433;11434;11435;11436;11437;11438;24805;24806;24807;2…
EG_transcript_20316	EG_transcript_20316	EG_transcript_20316	23.109	222	4	5	7	0	0	0	2	2	2	4	3	4	42.3	49.1	63.5	0	0	0	18	18	18	28.4	24.3	42.3	394530000	32020000	45407000	28442000	0	0	0	83747000	87454000	86646000	13296000	12356000	5159300				889	650;852;1705;3292;6458;7208;8433;8434	True;True;True;True;True;True;True;True	665;870;1742;3372;3373;6629;7398;8667;8668	2216;2217;2218;2219;2220;2221;2839;5877;5878;5879;5880;5881;5882;5883;5884;5885;5886;11354;11355;11356;11357;11358;22568;25153;25154;25155;25156;25157;25158;25159;25160;25161;29615;29616;29617
EG_transcript_538	EG_transcript_538	EG_transcript_538	150.27	1389	14	17	18	0	0	0	1	1	0	14	17	10	22	28.8	28	0	0	0	1.6	1.2	0	20.4	23.8	18.1	126440000	26155000	36688000	18798000	0	0	0	4868300	1585100	0	11303000	23578000	3459000				1873	2402;2638;2641;3435;3444;4030;4125;4126;4127;4129;4130;4131;5323;5324;5325;6358;6360;7884;7885;8294;8324;8326	True;True;True;True;True;True;True;True;True;True;True;True;True;True;True;True;True;True;True;True;True;True	2453;2700;2703;3517;3527;4130;4231;4232;4233;4235;4236;4237;5464;5465;5466;6527;6529;8098;8099;8521;8554;8556	8263;8264;8265;8266;8267;9096;9097;9102;9103;9104;11827;11828;11874;11875;11876;11877;11878;11879;14067;14068;14069;14070;14071;14072;14073;14074;14075;14511;14512;14513;14514;14515;14516;14517;14518;14519;14520;14521;14522;14523;14524;14525;14526;14527;14528;14529;14530;14531;14532;14533;14534;14535;14539;14540;14541;14542;14543;14544;14545;14546;14547;14548;14549;14550;18764;18765;18766;18767;1…
EG_transcript_3979	EG_transcript_3979	EG_transcript_3979	76.524	715	10	11	7	1	1	2	11	10	8	6	3	4	19.9	21.4	14.4	1.8	1.8	4.9	19.2	18	16.2	12.3	5.2	8.3	731350000	25006000	38623000	11847000	690060	272610	4464900	239730000	229160000	153230000	11201000	4478100	12650000				1636	579;2497;4442;4443;4889;5226;7101;7148;7588;8010;8461;8462	True;True;True;True;True;True;True;True;True;True;True;True	593;2554;4553;4554;5023;5366;7285;7335;7796;8228;8695;8696	1985;1986;1987;1988;1989;1990;1991;8613;8614;8615;8616;8617;8618;8619;8620;8621;8622;8623;8624;8625;15643;15644;15645;15646;15647;15648;15649;15650;15651;15652;15653;15654;17353;17354;17355;17356;18476;18477;18478;18479;18480;24751;24752;24753;24754;24755;24756;24939;24940;24941;24942;24943;24944;24945;24946;24947;24948;24949;26636;26637;26638;26639;26640;26641;28153;28154;28155;28156;29715;29716…
EG_transcript_60736	EG_transcript_60736	EG_transcript_60736	11.87	110	5	5	6	0	0	0	3	4	3	2	1	1	38.2	46.4	49.1	0	0	0	22.7	38.2	26.4	15.5	7.3	7.3	934100000	24708000	18953000	13192000	0	0	0	287760000	341060000	233610000	8170200	5169400	1483200				1949	2709;3056;4356;5900;7595;7596;7597	True;True;True;True;True;True;True	2774;3130;4465;6065;7803;7804;7805	9339;9340;9341;9342;9343;10566;10567;10568;10569;10570;10571;10572;10573;10574;15308;15309;15310;15311;15312;15313;20758;20759;26664;26665;26666;26667;26668;26669;26670;26671;26672
EG_transcript_23787	EG_transcript_23787	EG_transcript_23787	21.278	188	7	2	3	0	0	0	4	2	4	4	0	1	34.6	12.2	17	0	0	0	25.5	12.8	21.3	22.3	0	6.9	379360000	23838000	1465200	3203900	0	0	0	162610000	31994000	143580000	12283000	0	387810				1095	478;1948;4346;4511;4924;6947;8265	True;True;True;True;True;True;True	489;1991;4455;4623;5058;7131;8491	1677;1678;1679;1680;1681;6733;6734;6735;6736;15287;15879;17460;17461;17462;17463;17464;17465;17466;17467;17468;17469;17470;17471;24247;24248;24249;24250;29022;29023;29024;29025;29026;29027
EG_transcript_9594	EG_transcript_9594	EG_transcript_9594	52.444	467	11	10	9	0	0	0	2	0	0	12	10	9	30.4	24.6	24.4	0	0	0	3.9	0	0	30	27.2	23.6	119860000	23378000	31177000	12717000	0	0	0	19933000	0	0	14893000	14415000	3348200				2293	323;765;1148;1321;1643;1906;2163;2861;3402;3419;4375;4397;5904;6465;6557;7359;7360	True;True;True;True;True;True;True;True;True;True;True;True;True;True;True;True;True	329;783;1173;1351;1678;1948;2210;2930;3484;3501;4485;4507;6069;6070;6636;6729;7559;7560	1132;1133;1134;2578;3890;4458;4459;4460;4461;4462;5590;6589;6590;6591;7421;7422;7423;7424;7425;9841;9842;9843;11703;11704;11705;11706;11707;11708;11709;11710;11711;11712;11713;11782;11783;11784;11785;11786;11787;15371;15372;15373;15374;15375;15450;15451;15452;15453;15454;20773;20774;20775;20776;20777;20778;20779;20780;20781;20782;20783;20784;20785;22583;22584;22585;22586;22587;22588;22897;22898;2…
EG_transcript_29745	EG_transcript_29745	EG_transcript_29745	10.836	100	4	4	6	3	2	2	5	5	4	6	4	3	45	45	69	35	25	25	52	52	45	69	45	35	2912900000	22406000	41999000	50879000	954330	0	2150200	1067700000	949780000	720250000	38148000	13960000	4668100				1352	1663;3070;3414;5320;6770;6972	True;True;True;True;True;True	1699;3144;3496;5461;6947;6948;7156	5655;5656;5657;5658;5659;5660;5661;5662;5663;5664;5665;5666;5667;5668;5669;5670;5671;5672;5673;5674;10610;10611;10612;10613;10614;10615;10616;10617;10618;10619;10620;10621;10622;10623;11751;11752;18749;18750;18751;18752;18753;18754;18755;18756;18757;18758;23631;23632;23633;23634;23635;23636;23637;23638;23639;23640;23641;23642;23643;23644;23645;23646;23647;23648;23649;23650;23651;23652;23653;23654…
EG_transcript_22038	EG_transcript_22038	EG_transcript_22038	24.413	222	9	7	5	0	0	0	7	7	6	2	3	2	36	30.6	26.6	0	0	0	29.3	24.3	23	12.6	16.2	12.2	258530000	22134000	27365000	17871000	0	0	0	57961000	74288000	45212000	4965300	5849900	2888900				989	277;3587;3933;4555;4556;5412;5513;6117;7075;7729;7730	True;True;True;True;True;True;True;True;True;True;True	282;3675;4033;4668;4669;5553;5654;6285;7259;7939;7940	977;978;979;980;981;982;983;12408;12409;12410;12411;12412;12413;12414;12415;12416;12417;12418;12419;13769;13770;13771;16014;16015;16016;16017;16018;16019;16020;16021;16022;19021;19022;19023;19024;19025;19026;19309;19310;19311;21379;24667;27153;27154;27155;27156;27157;27158;27159;27160;27161;27162;27163;27164;27165
EG_transcript_24593	EG_transcript_24593	EG_transcript_24593	18.778	173	4	5	4	0	0	0	5	5	5	4	3	3	24.3	24.9	24.3	0	0	0	28.3	28.3	28.9	24.3	19.1	19.1	504220000	22099000	23602000	31468000	0	0	0	134650000	129770000	123040000	18221000	15587000	5773500				1134	4171;6580;6686;6728;7237;8016;8139	True;True;True;True;True;True;True	4278;6752;6861;6904;7430;8234;8235;8361	14678;22966;22967;22968;23325;23326;23327;23479;23480;23481;23482;23483;23484;23485;23486;23487;23488;25267;25268;25269;25270;25271;28169;28170;28171;28172;28173;28174;28175;28176;28177;28178;28179;28180;28181;28182;28183;28184;28185;28186;28567;28568;28569;28570;28571;28572;28573;28574
EG_transcript_32626	EG_transcript_32626	EG_transcript_32626	14.016	129	6	7	7	2	1	1	2	2	2	5	5	6	54.3	58.9	58.9	38.8	21.7	21.7	17.1	17.1	17.1	54.3	54.3	54.3	96539000	21402000	29020000	16764000	0	0	0	0	0	0	12823000	14152000	2377700				1458	4055;4061;4624;5013;5022;8257;8258	True;True;True;True;True;True;True	4156;4157;4158;4159;4165;4166;4741;4742;4743;4744;5149;5150;5159;8482;8483;8484	14165;14166;14167;14168;14169;14170;14171;14172;14173;14174;14175;14176;14177;14178;14179;14180;14181;14182;14183;14184;14185;14186;14187;14188;14189;14190;14191;14192;14193;14194;14195;14196;14197;14198;14199;14200;14201;14202;14203;14204;14205;14206;14207;14208;14209;14210;14211;14212;14213;14214;14215;14216;14228;14229;14230;14231;14232;14233;14234;14235;14236;14237;14238;14239;14240;14241;142…
EG_transcript_21653	EG_transcript_21653	EG_transcript_21653	17.732	165	4	4	4	1	0	1	0	0	1	0	0	0	35.8	35.8	35.8	9.7	0	9.7	0	0	8.5	0	0	0	67610000	20985000	27228000	9054400	919610	0	326780	0	0	9096300	0	0	0				970	83;1189;3202;4437	True;True;True;True	85;1216;3281;4548	345;346;347;348;4014;4015;4016;4017;4018;4019;4020;4021;11074;11075;11076;15607;15608;15609;15610;15611;15612
EG_transcript_18410	EG_transcript_18410	EG_transcript_18410	37.795	352	9	10	11	0	0	0	3	2	2	9	11	8	33	35.8	38.4	0	0	0	16.2	12.8	12.2	32.4	38.4	26.1	128940000	20817000	35135000	10701000	0	0	0	30801000	7664100	0	6235300	14375000	3209300				754	115;263;427;903;1298;1299;1601;1848;2024;2984;3970	False;True;True;True;True;True;False;True;False;False;True	117;267;435;921;1327;1328;1636;1890;2067;3055;4070	451;452;453;454;455;456;908;909;910;911;912;913;914;915;1471;1472;1473;1474;1475;1476;2970;2971;2972;2973;2974;4380;4381;4382;4383;4384;4385;4386;4387;4388;4389;4390;4391;4392;4393;4394;4395;5427;5428;5429;5430;5431;6414;6415;6416;6417;6974;6975;6976;6977;6978;6979;6980;6981;6982;6983;6984;10305;10306;10307;10308;10309;10310;13872;13873;13874;13875;13876;13877;13878
EG_transcript_12362	EG_transcript_12362	EG_transcript_12362	48.786	459	8	7	9	0	0	0	4	3	4	5	4	4	21.8	20.3	26.6	0	0	0	12.4	8.9	12.4	16.1	14.8	13.7	238760000	20714000	44349000	61379000	0	0	0	32882000	30555000	28572000	5595300	6053500	8660500				249	129;130;256;2957;3371;5173;5996;6091;7073;7475;8651	True;True;True;True;True;True;True;True;True;True;True	131;132;260;3027;3452;5312;6163;6258;7257;7677;8887	493;494;495;875;876;877;878;10182;10183;10184;10185;10186;10187;10188;10189;10190;10191;10192;10193;11605;11606;11607;11608;11609;11610;11611;18314;18315;18316;18317;18318;18319;18320;18321;21040;21041;21287;21288;21289;21290;24660;24661;24662;24663;24664;26181;26182;26183;26184;26185;26186;26187;26188;26189;26190;26191;30352
EG_transcript_641	EG_transcript_641	EG_transcript_641	136.74	1280	22	23	18	0	0	0	4	3	2	22	21	14	23.8	24.1	18	0	0	0	4.4	3.7	2.6	22.3	22	13.2	113820000	19069000	25385000	9256100	0	0	0	12626000	11454000	5353100	12761000	15324000	2591100				1981	57;146;172;552;924;1269;1312;1592;1655;1788;2005;2240;3198;4310;4312;4313;4423;4870;4984;5106;5107;5122;5465;5648;6112;6929;7039;7080;7643;7687;7782	True;True;True;True;True;True;True;True;True;True;True;True;True;True;True;True;True;True;True;True;True;True;True;True;True;True;True;True;True;True;True	58;149;175;566;942;1296;1342;1627;1690;1828;2048;2287;3277;4419;4421;4422;4534;5003;5120;5243;5244;5260;5606;5795;6280;7113;7223;7264;7851;7897;7992	238;239;240;544;545;546;626;1895;1896;1897;1898;3045;3046;3047;3048;4271;4429;5403;5404;5405;5406;5624;5625;5626;5627;5628;5629;6236;6237;6905;6906;7676;7677;7678;7679;7680;11063;11064;11065;11066;11067;15154;15155;15156;15157;15158;15159;15169;15170;15171;15172;15173;15174;15175;15547;15548;15549;15550;15551;15552;15553;15554;17283;17284;17285;17286;17287;17675;17676;17677;17678;17679;17680;1811…
EG_transcript_9102	EG_transcript_9102	EG_transcript_9102	43.587	389	9	8	4	0	0	0	2	3	4	5	5	5	14.9	14.1	13.4	0	0	0	3.6	10.3	9	13.4	13.4	13.4	159920000	18667000	21840000	13898000	0	0	0	13222000	9101200	28121000	16560000	29486000	9029200				2250	626;4836;4837;4838;5893;5896;5897;6346;7740	True;True;True;True;True;True;True;True;True	641;4960;4961;4962;4963;4964;4965;6058;6061;6062;6515;7950	2148;2149;2150;2151;2152;2153;2154;2155;17125;17126;17127;17128;17129;17130;17131;17132;17133;17134;17135;17136;17137;17138;17139;17140;17141;17142;17143;17144;17145;17146;17147;17148;17149;17150;17151;17152;20726;20727;20728;20729;20730;20735;20736;20737;20738;20739;20740;20741;20742;20743;20744;20745;20746;20747;20748;20749;20750;20751;20752;20753;22186;22187;22188;22189;22190;22191;22192;22193…
EG_transcript_22107;EG_transcript_38146	EG_transcript_22107;EG_transcript_38146	EG_transcript_22107;EG_transcript_38146	13.505	128	3	3	4	1	2	2	2	3	1	0	0	0	32	32	36.7	14.1	28.9	28.9	18	32	7.8	0	0	0	204220000	18135000	30392000	18266000	1451300	1370600	2115200	49943000	60884000	21666000	0	0	0				996	2391;3308;4980;5945;8524	True;True;True;True;True	2442;3389;5116;6112;8758	8241;11405;11406;17651;17652;17653;17654;17655;20891;20892;20893;20894;20895;20896;20897;20898;29921;29922;29923;29924;29925;29926
EG_transcript_25505	EG_transcript_25505	EG_transcript_25505	18.721	173	2	2	3	0	0	0	2	2	2	4	4	2	13.9	13.9	23.1	0	0	0	13.9	13.9	13.9	30.6	26.6	13.9	336860000	17944000	11053000	28181000	0	0	0	80679000	75315000	64456000	35416000	20604000	3207600				1183	1083;1311;5156;7242;7914	True;True;True;True;True	1105;1341;5294;7435;8128;8129	3609;3610;3611;3612;3613;3614;3615;3616;3617;3618;3619;3620;3621;3622;4425;4426;4427;4428;18252;25281;27836;27837;27838;27839;27840;27841;27842;27843;27844;27845;27846;27847
EG_transcript_19985	EG_transcript_19985	EG_transcript_19985	30.761	266	3	3	2	0	0	0	0	1	0	2	2	1	12.8	15	7.5	0	0	0	0	4.5	0	12.4	7.5	4.5	93247000	16800000	29923000	8005300	0	0	0	0	24339000	0	6081500	6312500	1786000				860	717;901;3507;3947;8593	False;True;True;False;True	733;919;3591;4047;8827	2437;2438;2439;2440;2441;2442;2443;2444;2960;12098;12099;13805;30130;30131;30132;30133;30134;30135;30136
EG_transcript_9057	EG_transcript_9057	EG_transcript_9057	37.002	367	4	4	4	0	0	0	0	0	0	3	5	5	16.9	16.9	16.9	0	0	0	0	0	0	13.9	21	25.1	88941000	16771000	19352000	9322800	0	0	0	0	0	0	18918000	15659000	8918400				2243	864;1828;3276;5891;5988;6472	True;True;True;False;True;True	882;1869;3356;6056;6155;6643	2866;2867;2868;2869;2870;2871;2872;2873;2874;6351;6352;6353;6354;6355;6356;6357;6358;11315;20718;20719;20720;20721;20722;21019;22611;22612;22613;22614;22615;22616
EG_transcript_18342	EG_transcript_18342	EG_transcript_18342	36.562	347	7	1	7	0	0	0	3	2	3	3	1	3	29.7	2	29.7	0	0	0	15.3	11.8	15.3	12.4	2	11.5	205300000	16629000	754560	11438000	0	0	0	84887000	21215000	66684000	2780400	196280	719690				749	1648;2581;4045;4046;4222;5440;5441;6476;6841	True;True;True;True;True;True;True;True;True	1683;2639;4145;4146;4330;5581;5582;6647;7022	5606;8869;8870;8871;8872;8873;8874;14130;14131;14132;14133;14134;14135;14842;14843;14844;19101;19102;19103;22623;22624;22625;22626;22627;22628;22629;22630;23892;23893;23894;23895;23896;23897
EG_transcript_7967	EG_transcript_7967	EG_transcript_7967	53.395	501	7	8	6	0	0	0	2	1	1	4	4	2	18.2	20	16	0	0	0	5	3.2	3.2	9.6	9.6	5.4	91726000	16243000	13163000	16058000	0	0	0	13225000	9026200	9656200	7118400	6035500	1200800				2137	1215;3356;4802;6480;6819;7398;7479;7707	True;True;True;True;True;True;True;True	1242;3437;4925;6651;6999;7000;7598;7681;7917	4084;4085;4086;4087;4088;11567;11568;11569;17008;17009;17010;17011;22639;22640;22641;22642;22643;22644;22645;22646;22647;22648;22649;22650;22651;22652;22653;23819;23820;23821;23822;23823;23824;23825;25886;25887;25888;25889;25890;26204;26205;26206;27085;27086;27087
EG_transcript_29751	EG_transcript_29751	EG_transcript_29751	22.76	202	4	5	4	0	0	0	3	3	3	5	5	3	21.3	28.2	21.3	0	0	0	20.8	20.8	20.8	28.2	28.2	20.8	587430000	16192000	35637000	28526000	0	0	0	109480000	79826000	112240000	99611000	78376000	27538000				1353	689;4094;5869;6254;8640	True;True;True;True;True	705;4200;6034;6423;8876	2334;2335;2336;2337;2338;2339;2340;2341;2342;2343;2344;2345;2346;2347;14413;14414;14415;14416;20618;20619;20620;20621;20622;20623;20624;20625;20626;20627;20628;20629;20630;20631;21815;21816;21817;21818;21819;30308;30309;30310;30311;30312;30313;30314;30315;30316;30317;30318;30319;30320;30321;30322;30323;30324
EG_transcript_22662	EG_transcript_22662	EG_transcript_22662	21.958	209	2	2	2	1	1	1	1	2	1	1	2	1	11.5	13.9	11.5	7.7	7.7	7.7	7.7	11.5	7.7	7.7	11.5	7.7	667260000	16060000	1995400	29596000	168080	404000	538530	109680000	244510000	246020000	3037900	13146000	2107200				1039	2033;4441;6670	True;True;True	2076;4552;6845	7009;7010;7011;7012;15620;15621;15622;15623;15624;15625;15626;15627;15628;15629;15630;15631;15632;15633;15634;15635;15636;15637;15638;15639;15640;15641;15642;23275
EG_transcript_18039	EG_transcript_18039	EG_transcript_18039	23.845	232	2	3	3	0	0	0	3	2	2	2	2	2	13.4	23.3	23.3	0	0	0	23.3	13.4	13.4	13.4	13.4	13.4	799760000	16049000	6890800	14390000	0	0	0	244550000	309230000	199700000	3880000	4570300	487150				732	376;459;1188	True;True;True	384;469;470;1214;1215	1312;1313;1314;1315;1316;1317;1318;1319;1320;1601;1602;1603;1604;1605;1606;1607;1608;1609;1610;1611;1612;1613;1614;1615;1616;1617;1618;1619;1620;1621;1622;1623;1624;1625;1626;1627;1628;1629;1630;1631;1632;1633;1634;1635;4011;4012;4013
EG_transcript_2541;EG_transcript_7673;EG_transcript_6334	EG_transcript_2541	EG_transcript_2541	101.92	922	8	11	11	0	0	0	2	3	2	6	9	6	11.3	14.5	15.3	0	0	0	2.4	4	2.8	8.9	12.6	9.1	126820000	15932000	23320000	16062000	0	0	0	8275900	14598000	23345000	6155800	15804000	3331000				1177	115;260;428;1601;1611;1866;2084;2984;4732;7023;7036;7187;7188;7615;7639	True;True;True;True;True;True;True;True;True;True;True;True;True;True;True	117;264;436;1636;1646;1908;2130;3055;4855;7207;7220;7376;7377;7823;7847	451;452;453;454;455;456;894;895;896;1477;5427;5428;5429;5430;5431;5475;5476;5477;5478;6463;7184;7185;7186;7187;7188;7189;10305;10306;10307;10308;10309;10310;16783;16784;16785;16786;16787;16788;16789;16790;16791;16792;24488;24489;24490;24540;24541;25086;25087;25088;26725;26726;26727;26728;26729;26730;26731;26810;26811;26812;26813;26814
EG_transcript_1275	EG_transcript_1275	EG_transcript_1275	113.96	1005	4	9	7	0	0	0	4	5	2	3	6	4	5.4	11.3	9.1	0	0	0	5.6	7.3	3.4	4.2	7.2	4.6	374250000	15920000	21641000	10264000	0	0	0	130910000	148790000	27130000	5981300	11249000	2363000				283	357;1519;2013;3360;4181;4968;8645;8663;8678	True;True;True;True;True;True;True;True;True	363;1554;2056;3441;4289;5104;8881;8899;8915	1234;1235;1236;1237;1238;5182;5183;5184;6931;6932;6933;6934;11575;11576;11577;11578;11579;11580;11581;14706;17619;17620;17621;17622;17623;17624;17625;17626;30338;30395;30396;30397;30398;30399;30400;30447;30448;30449;30450;30451;30452;30453;30454;30455
EG_transcript_5376	EG_transcript_5376	EG_transcript_5376	69.902	633	6	3	9	0	0	0	1	0	1	5	0	0	13.1	5.1	23.5	0	0	0	1.3	0	2.4	11.5	0	0	110010000	15783000	7405600	33370000	0	0	0	29724000	0	18236000	5495300	0	0				1872	613;614;728;1013;1847;3367;3408;5213;6645;6931;7200	True;True;True;True;True;True;True;True;True;True;True	627;628;744;1032;1889;3448;3490;5353;6817;7115;7389	2098;2099;2100;2101;2102;2468;3360;3361;3362;6413;11597;11737;11738;18436;23182;23183;23184;23185;24199;24200;24201;24202;24203;25127;25128;25129
EG_transcript_24159	EG_transcript_24159	EG_transcript_24159	18.665	179	2	3	3	0	0	0	2	2	2	3	3	3	16.2	21.2	21.2	0	0	0	16.2	16.2	16.2	21.2	21.2	21.2	521180000	15608000	64381000	75549000	0	0	0	72879000	82782000	68480000	40398000	58154000	42953000				1118	4206;6216;7611	True;True;True	4314;6385;7819	14793;14794;14795;14796;14797;14798;14799;14800;14801;14802;14803;21681;21682;21683;21684;21685;21686;21687;21688;21689;21690;21691;21692;21693;21694;21695;21696;21697;21698;26703;26704;26705;26706;26707;26708;26709;26710;26711
EG_transcript_5917	EG_transcript_5917	EG_transcript_5917	72.181	653	9	9	9	0	0	0	16	17	17	11	11	7	14.2	16.2	16.1	0	0	0	29.6	30.8	27.7	18.8	19.1	12.3	1176600000	15531000	21962000	10223000	0	0	0	310250000	378640000	394590000	27198000	15060000	3147800				1934	549;1236;1702;1703;1704;2279;2319;2415;2422;2786;3855;3858;4134;4137;4301;4370;5454;5801;5818;6521;6589;7817;8001;8167;8545	True;True;True;True;True;True;True;True;True;True;True;True;True;True;True;True;True;True;True;True;True;True;True;True;True	563;1263;1739;1740;1741;2327;2368;2466;2475;2854;3954;3957;4241;4244;4410;4479;4480;5595;5962;5980;5981;6692;6761;8029;8219;8389;8779	1886;1887;1888;1889;1890;1891;4165;4166;4167;4168;5861;5862;5863;5864;5865;5866;5867;5868;5869;5870;5871;5872;5873;5874;5875;5876;7836;7837;7838;7839;7840;7841;7842;7973;8307;8308;8309;8336;8337;8338;8339;8340;8341;8342;8343;8344;9623;13546;13553;13554;13555;13556;14564;14571;14572;14573;15120;15121;15122;15123;15124;15125;15126;15127;15128;15129;15130;15340;15341;15342;15343;15344;15345;15346;15…
EG_transcript_1590	EG_transcript_1590	EG_transcript_1590	83.62	744	10	13	11	0	1	0	10	9	6	10	9	5	16	21.8	19.4	0	2	0	12.6	13.3	8.9	16.7	15.3	7.8	454310000	15243000	19054000	8157300	0	322780	0	156500000	141660000	97695000	7456100	7432400	787650				565	103;417;1068;1457;2290;2553;3618;3631;3926;5357;5391;7086;7790;7859;7963;7964;8057	True;True;True;True;True;True;True;True;True;True;True;True;True;True;True;True;True	105;425;1089;1490;2339;2611;3709;3722;4026;5498;5532;7270;8001;8073;8181;8182;8276	411;412;413;414;415;416;417;418;1449;3560;3561;3562;3563;3564;3565;4985;4986;7886;7887;7888;7889;7890;7891;7892;7893;7894;8797;8798;8799;12569;12570;12571;12572;12573;12574;12608;12609;12610;12611;12612;12613;12614;12615;12616;12617;12618;12619;13755;18864;18865;18866;18969;18970;18971;18972;24707;24708;24709;24710;24711;24712;24713;24714;24715;27383;27639;27640;27641;27642;27643;27644;27645;2764…
EG_transcript_20266	EG_transcript_20266	EG_transcript_20266	34.427	325	6	6	8	0	1	1	2	3	1	4	4	2	24.9	22.2	30.8	0	4	4	9.5	13.5	4.9	16.3	16.3	8.9	130000000	14049000	7280500	9538300	0	769560	1490900	15876000	36388000	6578800	10492000	15878000	11663000				884	1277;3509;3617;3629;3630;5937;7425;7911;8157	True;True;True;True;True;True;True;True;True	1304;3593;3708;3720;3721;6103;7625;8125;8379	4310;4311;4312;4313;12104;12105;12106;12107;12108;12109;12110;12111;12112;12554;12555;12556;12557;12558;12559;12560;12561;12562;12563;12564;12565;12566;12567;12568;12598;12599;12600;12601;12602;12603;12604;12605;12606;12607;20870;20871;25978;27826;27827;27828;27829;28622
EG_transcript_3307	EG_transcript_3307	EG_transcript_3307	86.867	832	13	12	11	0	0	0	6	8	7	7	7	1	25.2	21.3	17.8	0	0	0	11.4	14.8	11.9	11.9	12.3	2	177270000	13710000	11616000	6784100	0	0	0	39948000	49207000	51819000	2219500	1910100	51835				1468	223;792;825;858;1501;2612;2631;3778;4300;4922;4948;4954;5191;5192;5193;5528;6135;6239;6837;8069;8579	True;True;True;True;True;True;True;True;True;True;True;True;True;True;True;True;True;True;True;True;True	226;810;843;876;1534;2672;2693;3877;4409;5056;5083;5090;5330;5331;5332;5671;6303;6408;7018;8288;8813	764;2654;2655;2656;2657;2658;2659;2747;2748;2749;2750;2751;2854;5124;5125;5126;5127;5128;5129;8979;8980;8981;8982;9075;9076;9077;9078;9079;9080;9081;9082;9083;13285;13286;15119;17455;17456;17561;17562;17574;18355;18356;18357;18358;18359;18360;18361;18362;18363;18364;18365;18366;18367;18368;18369;18370;18371;18372;18373;19339;21421;21422;21767;21768;23886;28361;28362;28363;30086;30087;30088;30089
EG_transcript_3980	EG_transcript_3980	EG_transcript_3980	78.469	725	14	17	15	0	0	0	7	8	5	11	10	9	26.2	30.2	26.1	0	0	0	13.1	14.9	9.4	20.3	16.7	17.7	194500000	13614000	15705000	11547000	0	0	0	46814000	55918000	33192000	5279000	6793000	5641100				1637	0;79;314;597;937;1339;1564;1699;2851;3448;3836;3837;4421;4498;4691;5028;5195;6026;6189;6379;7152;8456	True;True;True;True;True;True;True;True;True;True;True;True;True;True;True;True;True;True;True;True;True;True	0;80;320;611;956;1370;1600;1736;2920;3531;3935;3936;4532;4610;4813;5165;5334;6193;6357;6548;7340;8690	0;1;2;3;4;5;6;336;1107;1108;1109;1110;1111;1112;2038;2039;2040;2041;2042;2043;2044;2045;3091;3092;3093;3094;3095;3096;3097;3098;3099;4505;4506;4507;4508;4509;4510;4511;4512;5324;5851;5852;5853;5854;5855;9799;9800;9801;11893;13471;13472;13473;13474;13475;13476;15541;15542;15543;15845;15846;16629;17819;17820;17821;17822;17823;17824;17825;17826;17827;18375;18376;18377;18378;21106;21107;21603;21604;2…
EG_transcript_943	EG_transcript_943	EG_transcript_943	124.4	1161	14	9	10	0	0	0	24	25	26	9	8	3	14.7	10.4	11.3	0	0	0	27.4	28.3	29.3	10.6	9.6	3.6	2405700000	13420000	17831000	6317400	0	0	0	692510000	827150000	833350000	5315900	7725100	2097500				2283	36;142;308;510;804;1001;1763;1768;1894;2016;2211;2479;2519;2520;2587;3113;3114;3144;3165;3245;3246;4343;4499;4558;4963;5962;6003;6017;6197;6447;7137;7772;7776;8217	True;True;True;True;True;True;True;True;True;True;True;True;True;True;True;True;True;True;True;True;True;True;True;True;True;True;True;True;True;True;True;True;True;True	36;144;314;522;822;1020;1803;1808;1936;2059;2258;2535;2576;2577;2646;3191;3192;3222;3243;3325;3326;4452;4611;4671;5099;6129;6170;6184;6366;6618;7324;7982;7986;8441	159;160;161;531;532;533;1081;1082;1083;1767;1768;2687;2688;2689;2690;2691;3332;3333;3334;6130;6131;6132;6155;6156;6157;6531;6532;6533;6534;6535;6941;6942;6943;6944;6945;6946;6947;6948;7583;7584;8534;8535;8536;8537;8538;8690;8691;8692;8693;8694;8695;8893;8894;8895;8896;8897;10812;10813;10814;10815;10816;10817;10818;10819;10820;10821;10910;10962;10963;10964;10965;10966;11218;11219;11220;11221;11222…
EG_transcript_14631	EG_transcript_14631	EG_transcript_14631	34.54	312	5	5	4	0	0	0	1	2	2	5	4	3	24.4	24.4	17.3	0	0	0	5.1	9.3	9.3	24.4	17.3	13.5	99857000	12792000	14076000	42368000	0	0	0	0	3167600	4018700	14111000	8076600	1247200				443	535;1320;2749;3395;6816	True;True;True;True;True	549;1350;2816;2817;3477;6996	1838;1839;1840;1841;1842;1843;4446;4447;4448;4449;4450;4451;4452;4453;4454;4455;4456;4457;9460;9461;9462;9463;9464;9465;9466;9467;9468;9469;9470;9471;9472;9473;9474;9475;9476;9477;9478;9479;9480;9481;9482;9483;9484;9485;9486;9487;9488;9489;9490;9491;9492;11675;11676;11677;11678;11679;11680;23810;23811;23812;23813;23814
EG_transcript_43397	EG_transcript_43397	EG_transcript_43397	14.507	131	2	2	0	0	0	0	0	1	1	3	3	2	15.3	15.3	0	0	0	0	0	6.1	6.1	21.4	21.4	12.2	64467000	12601000	2284400	0	0	0	0	0	11841000	10543000	10407000	13328000	3461300				1701	183;5491;8188	True;True;True	186;5632;8411	655;656;657;658;659;19258;19259;19260;19261;28709;28710;28711;28712;28713;28714
EG_transcript_255	EG_transcript_255	EG_transcript_255	188.59	1689	18	21	19	0	0	0	1	1	1	10	16	13	15.8	18.4	15.2	0	0	0	0.9	0.9	0.9	7.5	12.1	11.2	74827000	12439000	20764000	8150400	0	0	0	5192600	5212600	6172800	4616100	6874600	5405900				1181	258;276;452;471;904;1101;1473;1481;1546;1549;1602;1677;1696;1706;1725;1930;2024;2155;2156;2202;2425;2933;3454;4432;4464;5053;6062;6125;7090;8296	True;True;True;True;True;True;True;True;True;True;True;True;True;True;True;True;True;True;True;True;True;True;True;True;True;True;True;True;True;True	262;281;461;482;922;1125;1506;1514;1582;1585;1637;1713;1733;1743;1762;1972;2067;2202;2203;2249;2478;3003;3537;4543;4575;5190;6229;6293;7274;8523	882;883;884;885;886;887;888;889;890;891;976;1556;1557;1558;1559;1660;2975;2976;2977;2978;3691;3692;3693;3694;3695;5042;5043;5044;5045;5062;5263;5264;5265;5266;5267;5268;5280;5281;5282;5432;5433;5434;5734;5735;5736;5737;5738;5739;5832;5887;5888;5889;5980;5981;5982;5983;5984;5985;6653;6654;6974;6975;6976;6977;6978;6979;6980;6981;6982;6983;6984;7397;7398;7399;7400;7401;7402;7555;7556;7557;7558;8353;…
EG_transcript_22527	EG_transcript_22527	EG_transcript_22527	25.066	229	6	8	6	0	0	0	1	1	0	1	1	1	30.6	37.1	30.6	0	0	0	4.8	4.8	0	3.9	3.9	3.9	49275000	12094000	13721000	10416000	0	0	0	6379300	4758500	0	730540	948030	227000				1032	1158;1439;2430;2852;6853;6854;7052;7168	True;True;True;True;True;True;True;True	1183;1472;2483;2921;7035;7036;7236;7356	3918;3919;3920;3921;3922;4910;4911;4912;8384;8385;9802;9803;9804;9805;9806;9807;23926;23927;23928;23929;24582;24583;24584;24585;24586;24587;25027;25028;25029
EG_transcript_5904	EG_transcript_5904	EG_transcript_5904	60.69	558	5	3	3	0	0	0	3	3	2	2	2	2	12	8.2	9.1	0	0	0	7.2	7.2	5	5	6.3	6.3	46639000	11914000	7693900	564880	0	0	0	12807000	8059600	4778900	485280	272450	62685				1933	2802;3054;4715;6391;8183;8833	True;True;True;True;True;True	2870;2871;3128;4838;6560;8406;9075	9660;9661;9662;9663;9664;9665;9666;9667;10557;10558;10559;10560;10561;10562;10563;16727;16728;16729;16730;16731;22327;22328;22329;22330;22331;22332;28695;28696;28697;30965
EG_transcript_3156	EG_transcript_3156	EG_transcript_3156	99.838	855	6	7	7	0	1	0	1	2	1	5	6	5	5.8	5.6	7	0	1.2	0	1.1	2.3	1.1	5.1	7.5	5.7	106210000	10707000	12169000	10367000	0	406480	0	17348000	21577000	13897000	7266700	9842600	2626400				1424	623;1835;2194;2195;2649;2826;3877;3976;4311;4496;4497;5418	True;True;True;True;True;True;True;True;True;True;True;True	638;1876;2241;2242;2711;2895;3977;4076;4420;4608;4609;5559	2140;2141;2142;2143;6376;6377;6378;7527;7528;7529;7530;7531;7532;7533;9128;9129;9130;9131;9132;9738;9739;13625;13907;15160;15161;15162;15163;15164;15165;15166;15167;15168;15837;15838;15839;15840;15841;15842;15843;15844;19038
EG_transcript_55709	EG_transcript_55709	EG_transcript_55709	11.115	107	5	4	4	0	0	0	2	1	0	3	3	3	33.6	33.6	33.6	0	0	0	14	13.1	0	32.7	32.7	32.7	95357000	10619000	14551000	8986500	0	0	0	33288000	10307000	0	7718300	9154100	733160				1893	3533;4019;4028;7218;7219	True;True;True;True;True	3617;4119;4128;7409;7410;7411;7412	12176;12177;12178;12179;12180;12181;12182;12183;14023;14024;14025;14026;14027;14028;14029;14030;14031;14032;14033;14034;14035;14036;14037;14061;14062;14063;25211;25212;25213;25214;25215;25216;25217;25218;25219;25220;25221;25222;25223;25224;25225;25226;25227;25228;25229
EG_transcript_24658	EG_transcript_24658	EG_transcript_24658	27.695	250	5	3	1	1	1	1	5	4	4	8	4	1	20.8	14	4.4	5.6	5.6	5.6	34	21.2	25.6	42.8	19.6	4.4	208280000	10564000	4029200	534300	61206	222500	608740	30006000	77871000	74912000	7481300	1894400	93873				1139	525;526;652;1600;2768;3411;4367;4884;5333;5841;8826	True;True;True;True;True;True;True;True;True;True;True	538;539;667;1635;2836;3493;4476;5018;5474;6005;9068	1806;1807;2223;2224;2225;2226;2227;2228;5420;5421;5422;5423;5424;5425;5426;9562;9563;9564;9565;9566;9567;11747;15337;17332;17333;17334;17335;17336;17337;17338;17339;18796;18797;20508;20509;30942;30943;30944
EG_transcript_49725;EG_transcript_29070	EG_transcript_49725;EG_transcript_29070	EG_transcript_49725;EG_transcript_29070	10.531	98	4	3	5	0	0	0	4	4	4	4	4	1	48	48	48	0	0	0	48	48	48	40.8	48	18.4	570000000	10518000	17575000	6582100	0	0	0	196570000	203740000	125990000	6570800	1921900	542200				1327	1033;1034;1523;3180;3355	True;True;True;True;True	1052;1053;1054;1558;3259;3436	3441;3442;3443;3444;3445;3446;3447;3448;3449;3450;3451;3452;3453;3454;3455;3456;3457;3458;3459;3460;3461;3462;3463;5192;5193;5194;11000;11001;11002;11003;11004;11005;11006;11551;11552;11553;11554;11555;11556;11557;11558;11559;11560;11561;11562;11563;11564;11565;11566
EG_transcript_1060	EG_transcript_1060	EG_transcript_1060	106.94	965	5	4	2	0	0	0	7	6	6	2	3	2	6.2	6.2	3.6	0	0	0	10.3	9.8	9.8	3.6	4.4	3.6	127380000	9861800	12871000	7040300	0	0	0	21440000	32891000	27575000	5794000	6778900	3129000				78	709;2737;4086;4152;4355;4672;4733;5681;6105;6763;7410	True;False;True;True;True;False;True;False;False;True;True	725;2803;4192;4259;4464;4794;4856;5833;6273;6940;7610	2419;2420;9412;9413;9414;14363;14364;14365;14366;14367;14368;14369;14370;14371;14623;14624;14625;14626;14627;14628;14629;14630;14631;14632;14633;15306;15307;16566;16567;16568;16569;16793;16794;16795;19805;19806;19807;21338;23616;25929
EG_transcript_21131	EG_transcript_21131	EG_transcript_21131	24.127	228	2	2	2	0	0	0	1	1	1	2	1	2	15.8	15.8	15.8	0	0	0	5.7	5.7	5.7	15.8	5.7	15.8	163230000	9747700	8876500	7703700	0	0	0	48520000	30460000	39365000	10665000	1954700	5937000				946	3259;8828	True;True	3339;9070	11258;11259;11260;11261;11262;11263;11264;11265;11266;30947;30948;30949;30950;30951;30952;30953;30954;30955
EG_transcript_5218;EG_transcript_72032	EG_transcript_5218	EG_transcript_5218	73.278	693	17	19	11	0	0	0	9	10	10	16	20	14	39.5	46	28.1	0	0	0	17.3	19.9	19.9	40.5	46.2	34.9	676190000	9671600	28344000	7479000	0	0	0	151280000	192570000	196330000	31913000	48897000	9699900				1845	217;1303;1342;1343;1518;1571;1572;1603;1605;3438;4225;4227;4687;4688;5809;6533;7126;7127;7350;7999;8685;8782	True;True;True;True;True;True;True;True;True;True;True;True;True;True;True;True;True;True;True;True;True;True	220;1332;1373;1374;1553;1606;1607;1638;1640;3521;4333;4334;4336;4809;4810;5971;6704;7311;7312;7313;7549;8217;8922;8923;9022	750;751;752;753;4401;4402;4403;4404;4525;4526;4527;4528;4529;4530;4531;4532;4533;4534;4535;4536;4537;4538;4539;4540;4541;4542;4543;4544;4545;4546;5177;5178;5179;5180;5181;5336;5337;5338;5339;5340;5341;5342;5343;5344;5345;5346;5435;5436;5437;5438;5439;5440;5448;5449;5450;5451;5452;5453;5454;5455;5456;5457;5458;5459;5460;11860;11861;14852;14853;14854;14855;14856;14857;14858;14859;14860;14861;14862;…
EG_transcript_11351	EG_transcript_11351	EG_transcript_11351	34.92	339	8	6	4	2	0	0	6	7	6	4	4	2	44.8	38.9	28	21.5	0	0	39.2	42.5	39.2	31	13	5.6	951270000	9654900	12212000	4795400	929240	0	0	282180000	342610000	294280000	2025300	2130900	445490				155	1716;1717;1904;2293;3325;6534;6721;7453;7566	True;True;True;True;True;True;True;True;True	1753;1754;1946;2342;3406;6705;6897;7654;7774	5922;5923;5924;5925;5926;5927;5928;5929;5930;5931;5932;5933;5934;5935;5936;5937;5938;5939;5940;5941;5942;5943;5944;5945;5946;5947;5948;6573;6574;6575;6576;6577;6578;6579;6580;6581;6582;7905;7906;7907;7908;7909;7910;7911;7912;7913;11459;11460;11461;11462;11463;22822;22823;23450;23451;23452;26111;26112;26113;26114;26115;26116;26117;26118;26119;26559;26560
EG_transcript_8122	EG_transcript_8122	EG_transcript_8122	56.934	513	7	8	5	0	0	0	1	1	1	7	9	3	19.7	25.9	13.6	0	0	0	3.3	3.3	3.3	16.4	21.4	8.6	64214000	9225400	12919000	1508300	0	0	0	2478400	4414400	2189100	10962000	16984000	3533200				2150	1284;1559;1560;1833;2854;2926;4093;5941;5986;5987;6186	True;True;True;True;True;True;True;True;True;True;True	1311;1595;1596;1874;2923;2995;4199;6108;6153;6154;6354	4330;4331;5309;5310;5311;5312;5313;5314;5315;6372;6373;6374;9811;9812;10062;10063;10064;10065;10066;10067;10068;14400;14401;14402;14403;14404;14405;14406;14407;14408;14409;14410;14411;14412;20881;20882;21009;21010;21011;21012;21013;21014;21015;21016;21017;21018;21590;21591
EG_transcript_38585	EG_transcript_38585	EG_transcript_38585	15.14	134	1	1	0	1	0	0	1	1	0	1	0	1	14.2	14.2	0	14.2	0	0	14.2	14.2	0	14.2	0	14.2	99866000	9177500	54417000	0	1053000	0	0	13451000	12138000	0	8814200	0	815600				1618	7358	TRUE	7558	25769;25770;25771;25772;25773;25774;25775;25776;25777;25778;25779;25780
EG_transcript_32956	EG_transcript_32956	EG_transcript_32956	19.565	176	3	2	3	0	0	0	0	0	1	4	1	4	29.5	24.4	24.4	0	0	0	0	0	5.1	43.8	18.8	43.8	66079000	8938700	12424000	12546000	0	0	0	0	0	10114000	11720000	5762600	4573400				1465	1557;3967;3988;6074;6867;7339;7340	True;True;True;True;True;True;True	1593;4067;4088;6241;7049;7539;7540	5307;13864;13946;13947;13948;21245;21246;21247;23967;25709;25710;25711;25712;25713;25714;25715;25716;25717;25718;25719
EG_transcript_29136	EG_transcript_29136	EG_transcript_29136	22.719	215	8	8	7	0	0	0	1	3	2	5	8	3	48.4	48.4	53.5	0	0	0	8.4	19.5	14.9	40.9	59.5	15.8	82773000	8600600	10179000	6992600	0	0	0	5518500	28486000	7745900	2695200	11673000	883250				1329	356;746;1376;2494;3156;6754;7163;7477;8779	True;True;True;True;True;True;True;True;True	362;763;1408;2551;3234;6931;7351;7679;9019	1230;1231;1232;1233;2515;2516;2517;2518;2519;2520;2521;4660;4661;4662;4663;4664;4665;8601;8602;8603;8604;8605;10936;10937;10938;10939;23593;23594;23595;23596;23597;23598;23599;23600;24993;24994;26195;26196;26197;26198;26199;26200;26201;30772;30773;30774;30775;30776;30777
EG_transcript_67065	EG_transcript_67065	EG_transcript_67065	10.929	105	4	4	3	0	0	0	1	1	1	1	2	1	45.7	45.7	44.8	0	0	0	16.2	16.2	16.2	7.6	23.8	7.6	50264000	8309200	14917000	2999600	0	0	0	7324100	9914900	5295300	0	1503400	0				2020	2;1616;3924;6791	True;True;True;True	2;1651;4024;6969;6970	9;10;11;12;13;5496;5497;5498;5499;5500;5501;5502;5503;13752;13753;23726;23727;23728;23729;23730;23731;23732;23733;23734;23735
EG_transcript_14887	EG_transcript_14887	EG_transcript_14887	33.306	299	5	4	3	0	0	0	3	2	3	4	3	2	20.7	19.7	13.4	0	0	0	19.4	12	19.4	16.7	13.4	7.4	79606000	8136300	4768600	1107100	0	0	0	26238000	14996000	20987000	1552900	975940	844630				473	1814;3481;4017;5108;6558;7461	True;True;True;True;True;True	1854;3565;4117;5245;6730;7662	6307;6308;6309;6310;6311;12016;12017;12018;12019;12020;12021;12022;12023;12024;12025;12026;12027;12028;14020;14021;18118;18119;18120;18121;18122;18123;18124;22903;22904;22905;22906;22907;22908;22909;26149;26150
EG_transcript_7295	EG_transcript_7295	EG_transcript_7295	53.284	504	10	10	5	0	0	0	0	1	2	8	8	5	29	28.8	15.3	0	0	0	0	2.4	6	22.8	23	10.9	52730000	8032700	11798000	5153100	0	0	0	0	4261800	6423100	7733300	7973000	1354400				2078	741;2062;3193;3290;4749;5288;5510;6232;6279;7532;8056;8439	True;True;True;True;True;True;True;True;True;True;True;True	757;2106;3272;3370;4872;5429;5651;6401;6448;7736;8275;8673	2495;2496;2497;2498;2499;7112;7113;7114;7115;7116;7117;7118;7119;7120;11040;11041;11042;11347;11348;11349;11350;16855;16856;16857;18654;18655;19298;19299;21748;21749;21885;21886;21887;21888;21889;26414;26415;26416;26417;26418;26419;26420;26421;26422;26423;28317;28318;28319;28320;28321;29629;29630;29631;29632;29633;29634;29635;29636
EG_transcript_33313	EG_transcript_33313	EG_transcript_33313	19.194	167	5	5	4	1	0	1	5	5	4	4	4	3	43.1	43.1	35.3	6.6	0	6.6	40.1	40.1	35.3	30.5	35.3	25.7	1045600000	7833500	12802000	7925000	1554500	0	0	321270000	388780000	277970000	22305000	4182400	938360				1479	350;1441;2039;2383;3132;4492;5007	True;True;True;True;True;True;True	356;1474;2082;2432;3210;4604;5143	1212;1213;1214;1215;1216;1217;1218;1219;1220;1221;1222;4917;4918;4919;4920;4921;4922;4923;4924;4925;7031;7032;8179;8180;8181;8182;8183;8184;10875;10876;10877;10878;10879;10880;10881;10882;10883;15820;17745;17746;17747
EG_transcript_16433	EG_transcript_16433	EG_transcript_16433	41.441	384	5	6	7	0	0	0	2	1	2	5	2	4	15.4	22.1	25.5	0	0	0	7.6	2.6	7.6	14.6	6.2	16.7	82774000	7561400	8241500	10610000	0	0	0	21261000	9654900	20469000	3454500	827390	693650				605	325;1545;1604;1743;4584;5993;7941;8327	True;True;True;True;True;True;True;True	331;1580;1581;1639;1780;4700;6160;8159;8557	1136;1137;1138;1139;5259;5260;5261;5262;5441;5442;5443;5444;5445;5446;5447;6050;6051;6052;6053;6054;6055;6056;6057;6058;6059;6060;6061;6062;6063;6064;16208;16209;16210;21031;21032;21033;21034;21035;27936;27937;27938;27939;27940;29284;29285;29286
EG_transcript_8188	EG_transcript_8188	EG_transcript_8188	45.996	427	6	5	4	0	1	0	5	5	4	6	3	3	18	13.3	10.5	0	2.6	0	13.3	13.3	13.1	19.2	8.7	10.8	88510000	7531000	12407000	3661700	0	0	0	19797000	18951000	14236000	5621200	5834700	470150				2154	634;1264;2249;2250;2456;2528;3506;4226;8122	True;True;True;True;True;True;True;True;True	649;1291;2296;2297;2298;2511;2585;3590;4335;8344	2175;2176;4248;4249;4250;4251;4252;4253;4254;4255;4256;4257;7719;7720;7721;7722;7723;7724;7725;7726;7727;7728;7729;7730;7731;7732;7733;7734;7735;8472;8473;8474;8712;8713;8714;8715;8716;8717;8718;8719;12097;14865;14866;14867;14868;14869;14870;28509
EG_transcript_28574	EG_transcript_28574	EG_transcript_28574	23.283	201	6	5	6	0	0	0	7	7	7	1	2	2	31.3	23.9	29.9	0	0	0	41.8	41.8	41.8	5	11.4	11.9	385750000	7403600	5810000	5407400	0	0	0	125330000	117520000	123120000	285450	742100	133230				1305	1425;3792;3983;4110;4373;5686;6822;7847;8132	True;True;True;True;True;True;True;True;True	1458;3891;4083;4216;4483;5838;7003;8060;8354	4861;4862;4863;4864;4865;4866;13338;13339;13340;13341;13342;13932;13933;13934;14461;14462;14463;15359;15360;15361;19822;19823;19824;19825;19826;19827;19828;19829;19830;19831;19832;19833;19834;19835;19836;23836;27603;27604;27605;27606;27607;27608;27609;27610;27611;28536;28537;28538;28539;28540;28541;28542;28543
EG_transcript_9027	EG_transcript_9027	EG_transcript_9027	50.688	464	6	5	6	0	0	0	2	1	0	3	2	0	15.7	13.4	15.7	0	0	0	5.8	2.4	0	6.7	6	0	47548000	7272700	8319900	7673100	0	0	0	14697000	5390100	0	3152900	1043100	0				2240	2208;4466;4654;5646;6928;7534	True;True;True;True;True;True	2255;4577;4774;5793;7112;7738	7573;7574;7575;7576;7577;15719;15720;15721;15722;16501;16502;19699;19700;19701;19702;19703;24177;24178;24179;24180;24181;24182;24183;26428;26429;26430
EG_transcript_8422	EG_transcript_8422	EG_transcript_8422	42.178	420	4	5	5	0	0	0	1	0	0	3	4	2	18.3	20.7	20.7	0	0	0	2.4	0	0	13.1	14	6.4	48360000	7124900	7680200	8380900	0	0	0	3421000	0	0	10643000	10338000	771400				2179	14;143;1182;1509;6388	True;True;True;True;True	14;145;146;1208;1544;6557	50;51;52;53;54;55;534;535;536;537;538;539;540;541;3999;4000;4001;4002;5155;5156;5157;5158;5159;5160;22319;22320;22321;22322
EG_transcript_4007	EG_transcript_4007	EG_transcript_4007	71.522	641	7	8	7	0	0	0	5	5	5	4	5	2	14.8	16.8	12.9	0	0	0	8.9	10.3	9	6.6	8.1	3.4	419850000	7107800	11639000	11625000	0	0	0	138080000	131530000	113570000	3107600	2742500	447820				1644	2269;3424;3879;3991;5075;5906;6160;6598;7221;7541;8451;8842	True;True;True;True;True;True;True;True;True;True;True;True	2317;3506;3979;4091;5212;6072;6328;6770;7414;7745;8685;9084	7808;7809;7810;11794;11795;13630;13631;13632;13633;13634;13635;13636;13637;13952;13953;13954;13955;17977;20792;21481;21482;21483;23025;23026;23027;23028;23029;25231;25232;26455;26456;26457;26458;26459;26460;26461;26462;26463;29678;29679;29680;29681;29682;29683;29684;29685;29686;30992
EG_transcript_21992	EG_transcript_21992	EG_transcript_21992	24.882	242	6	7	7	0	0	0	0	1	1	7	7	2	36.8	46.3	52.9	0	0	0	0	4.5	4.5	55	46.3	12.4	71740000	7002100	12033000	6963100	0	0	0	0	14862000	12333000	5319400	10012000	3215300				988	336;1094;1748;2753;5475;6744;7330;8245	True;True;True;True;True;True;True;True	342;1116;1117;1118;1786;1787;2821;5616;6921;7527;8469	1168;1169;1170;1171;1172;1173;3656;3657;3658;3659;3660;3661;3662;3663;3664;3665;3666;3667;3668;3669;6079;6080;9502;9503;9504;9505;9506;9507;19215;19216;19217;19218;19219;19220;19221;19222;19223;19224;23564;23565;23566;23567;23568;25655;25656;25657;25658;25659;28904;28905;28906;28907;28908;28909
EG_transcript_11417	EG_transcript_11417	EG_transcript_11417	32.045	296	7	8	8	0	0	0	3	2	2	7	9	6	36.8	42.9	42.9	0	0	0	15.9	13.2	13.2	39.2	43.2	36.8	121130000	6989400	14945000	8569100	0	0	0	31227000	15589000	20342000	5735800	15321000	2415200				163	12;1416;1827;1957;3925;4320;5791;5891;6176;6635;7035	True;True;True;True;True;True;True;True;True;True;True	12;1449;1868;2000;4025;4429;5949;6056;6344;6807;7219	35;36;37;38;39;40;41;42;4839;6346;6347;6348;6349;6350;6759;6760;6761;6762;6763;13754;15199;20203;20204;20205;20206;20207;20208;20209;20210;20718;20719;20720;20721;20722;21551;21552;21553;21554;21555;21556;21557;21558;21559;21560;21561;23154;23155;23156;23157;23158;23159;24532;24533;24534;24535;24536;24537;24538;24539
EG_transcript_36757	EG_transcript_36757	EG_transcript_36757	16.947	157	6	4	5	0	0	0	5	5	5	4	3	2	63.1	33.8	33.8	0	0	0	33.1	33.1	33.1	33.8	31.8	14.6	936770000	6903400	7029600	11586000	0	0	0	248100000	340970000	313140000	4558400	2533300	1951900				1579	209;343;754;3941;4049;6529;6530;7143;8190	True;True;True;True;True;True;True;True;True	212;349;771;4041;4149;6700;6701;7330;8413	731;732;1196;2543;2544;2545;2546;2547;2548;2549;2550;2551;2552;2553;13786;13787;13788;13789;13790;13791;14143;22802;22803;22804;22805;22806;22807;22808;22809;22810;22811;22812;24916;24917;24918;28718;28719;28720;28721;28722;28723;28724;28725;28726
EG_transcript_2989	EG_transcript_2989	EG_transcript_2989	82.81	749	4	4	3	0	0	0	0	0	0	3	4	2	8	8	6.1	0	0	0	0	0	0	6.1	8	4.8	23481000	6749100	6037700	1907600	0	0	0	0	0	0	3499700	4679800	607340				1357	1524;3409;5537;6381;8565	True;True;True;True;True	1559;3491;5681;6550;8799	5195;5196;5197;5198;5199;5200;5201;5202;11739;11740;11741;11742;11743;19367;19368;19369;19370;19371;19372;22297;22298;22299;30050
EG_transcript_8688	EG_transcript_8688	EG_transcript_8688	52.629	485	7	9	9	0	0	0	8	8	7	6	6	5	19.6	24.3	24.3	0	0	0	21.4	21.2	18.6	16.3	14.8	12.6	312210000	6666500	13706000	21543000	0	0	0	92623000	72229000	74940000	7465800	7166600	15874000				2210	44;377;455;1749;1954;2104;3397;4349;6252;6963;6964;8318;8486;8810	True;True;True;True;True;True;True;True;True;True;True;True;True;True	44;385;464;1788;1997;2150;3479;4458;6421;7147;7148;8548;8720;9052	179;180;181;182;183;184;185;186;187;1321;1574;1575;1576;1577;1578;1579;1580;1581;1582;6081;6082;6083;6084;6085;6086;6087;6088;6089;6752;6753;6754;7253;7254;7255;7256;7257;7258;7259;7260;7261;11684;15292;21808;21809;21810;21811;21812;21813;24304;24305;24306;24307;24308;24309;29235;29796;29797;29798;29799;29800;30897;30898;30899;30900;30901;30902;30903
EG_transcript_11709	EG_transcript_11709	EG_transcript_11709	42.8	388	4	2	7	0	0	0	1	1	1	4	3	1	14.4	10.3	26	0	0	0	5.2	5.2	5.2	15.5	12.4	5.4	46333000	6627900	794620	10085000	0	0	0	7154000	7224400	5885300	4189200	1236400	3136000				184	1324;3431;5496;5620;7665;7849;7935;8126;8371	True;True;True;True;True;True;True;True;True	1354;3513;5637;5765;7875;8062;8153;8348;8601	4469;11817;11818;19269;19270;19271;19272;19613;26921;26922;26923;26924;26925;26926;26927;26928;26929;26930;26931;26932;27615;27914;27915;27916;27917;27918;28522;29413
EG_transcript_57671	EG_transcript_57671	EG_transcript_57671	13.488	117	5	4	3	0	0	0	0	0	0	4	2	3	52.1	51.3	33.3	0	0	0	0	0	0	51.3	33.3	33.3	46573000	6601600	18368000	5281300	0	0	0	0	0	0	8326800	5201100	2794300				1920	717;1084;1419;3947;4000	True;True;True;True;True	733;1106;1452;4047;4100	2437;2438;2439;2440;2441;2442;2443;2444;3623;3624;3625;3626;3627;3628;3629;4844;4845;4846;4847;4848;4849;13805;13973;13974;13975;13976;13977;13978;13979;13980;13981;13982;13983
EG_transcript_7394	EG_transcript_7394	EG_transcript_7394	30.649	284	6	0	7	0	0	0	3	3	5	3	0	4	28.2	0	30.6	0	0	0	15.5	14.8	23.2	17.6	0	17.6	203200000	6506400	0	35820000	0	0	0	54133000	39556000	63759000	2103700	0	1323900				2087	3922;4222;4223;4806;7300;8134;8210	True;False;True;True;True;True;True	4022;4330;4331;4929;7496;8356;8434	13743;13744;13745;13746;13747;13748;14842;14843;14844;14845;14846;14847;14848;14849;14850;17020;17021;17022;17023;17024;17025;17026;17027;17028;17029;17030;17031;17032;17033;17034;17035;17036;17037;17038;17039;17040;25504;25505;25506;25507;25508;25509;28548;28549;28787;28788;28789
EG_transcript_23736	EG_transcript_23736	EG_transcript_23736	29.976	272	1	1	0	0	0	0	0	0	0	1	0	1	2.9	2.9	0	0	0	0	0	0	0	2.9	0	2.9	17726000	6291000	4519500	0	0	0	0	0	0	0	5706400	0	1208600				1089	3513	TRUE	3597	12119;12120;12121;12122
EG_transcript_8939	EG_transcript_8939	EG_transcript_8939	57.869	513	5	4	7	0	0	0	2	1	1	3	3	4	13.8	13.6	19.7	0	0	0	6	2.3	2.3	8.8	8.6	11.1	78780000	6225800	5397000	4664300	0	0	0	21015000	19346000	18687000	1040100	1896100	509200				2229	281;953;1124;1125;1183;1195;3218;6376	True;True;True;True;True;True;True;True	286;972;1148;1149;1209;1222;3298;6545	987;988;989;3147;3787;3788;3789;3790;3791;3792;3793;3794;3795;3796;4003;4032;4033;4034;4035;4036;4037;4038;11126;11127;11128;11129;11130;11131;11132;11133;11134;22273;22274
EG_transcript_59	EG_transcript_59	EG_transcript_59	275.89	2517	1	1	1	0	0	0	2	2	2	1	1	1	0.5	0.5	0.5	0	0	0	0.9	1	1	0.5	0.5	0.5	60243000	6193700	7227200	6899100	0	0	0	12472000	10725000	3751800	5708300	4448300	2817000				1931	311;4187;4239	True;True;True	317;4295;4348	1090;1091;1092;1093;1094;1095;1096;1097;1098;14721;14722;14930
EG_transcript_11080	EG_transcript_11080	EG_transcript_11080	44.01	420	6	4	5	0	0	0	2	2	2	4	5	3	13.6	10.7	12.6	0	0	0	6.7	6.7	6.7	10.7	12.6	6.9	134680000	6091200	5278700	3948300	0	0	0	28977000	45907000	25870000	6675900	9934100	1999200				132	1458;4753;5639;5640;6205;6703	True;True;True;True;True;True	1491;4876;5786;5787;6374;6878	4987;4988;4989;4990;4991;4992;16864;16865;16866;19674;19675;19676;19677;19678;19679;19680;19681;19682;19683;21640;21641;21642;21643;21644;21645;21646;21647;21648;21649;21650;21651;21652;23392;23393;23394;23395;23396;23397
EG_transcript_42708	EG_transcript_42708	EG_transcript_42708	16.465	151	4	3	5	1	0	0	5	5	2	5	3	1	25.2	23.8	39.7	6.6	0	0	29.8	29.8	13.2	39.7	23.8	6.6	163770000	6052300	4272300	5773800	0	0	0	96463000	47941000	0	2756000	515420	0				1685	2960;3070;3414;5320;5692;6972	True;False;False;False;True;False	3031;3144;3496;5461;5844;7156	10206;10207;10208;10209;10210;10211;10212;10213;10214;10215;10216;10217;10218;10610;10611;10612;10613;10614;10615;10616;10617;10618;10619;10620;10621;10622;10623;11751;11752;18749;18750;18751;18752;18753;18754;18755;18756;18757;18758;19854;19855;19856;24333;24334;24335;24336
EG_transcript_22723	EG_transcript_22723	EG_transcript_22723	18.07	165	6	4	3	0	0	0	1	1	1	3	1	1	43.6	23	18.2	0	0	0	7.9	7.9	7.9	18.2	7.9	7.9	37945000	6022300	2077400	772930	0	0	0	6862600	12097000	6725000	2213200	528620	645800				1042	2706;3706;4369;4839;4840;7133	True;True;True;True;True;True	2771;3804;4478;4966;4967;7320	9334;9335;13047;13048;13049;13050;13051;13052;13053;13054;13055;15339;17153;17154;17155;17156;17157;17158;17159;17160;24891
EG_transcript_16996	EG_transcript_16996	EG_transcript_16996	25.724	230	5	7	6	0	0	0	9	9	9	5	5	3	23.5	37.4	36.1	0	0	0	36.5	38.7	35.2	29.1	29.1	18.3	1014600000	5967200	9749500	6357600	0	0	0	233460000	420630000	332150000	2275300	3201700	828300				639	702;986;1959;2173;2174;2257;2258;2763;3752;3753;6548;8123;8347	True;True;True;True;True;True;True;True;True;True;True;True;True	718;1005;2002;2220;2221;2305;2306;2831;3851;3852;6719;8345;8577	2383;2384;2385;2386;2387;2388;2389;2390;2391;2392;2393;2394;2395;2396;2397;3279;3280;3281;3282;3283;3284;3285;3286;3287;3288;3289;6774;6775;6776;6777;6778;7464;7465;7466;7467;7468;7469;7773;7774;7775;7776;7777;7778;7779;7780;7781;7782;9539;9540;9541;9542;9543;9544;9545;9546;13215;13216;13217;13218;13219;13220;13221;13222;22875;28510;28511;28512;28513;28514;29350;29351
EG_transcript_25764	EG_transcript_25764	EG_transcript_25764	26.566	240	3	4	3	0	0	0	3	3	3	3	3	2	15.8	16.2	10	0	0	0	15.8	15.8	15.8	15.8	15.8	9.6	620020000	5941600	10539000	2605700	0	0	0	181600000	224910000	160410000	16847000	16417000	760110				1197	836;958;5383;6257	True;True;True;True	854;977;5524;6426	2778;2779;2780;2781;2782;2783;2784;2785;2786;2787;2788;3169;3170;3171;3172;3173;3174;3175;3176;3177;3178;18937;18938;18939;18940;18941;18942;18943;18944;18945;18946;21824;21825
EG_transcript_19915	EG_transcript_19915	EG_transcript_19915	28.16	251	6	6	4	0	0	0	0	0	0	4	10	4	31.9	39	25.1	0	0	0	0	0	0	16.3	48.2	18.3	69671000	5873500	15332000	3815500	0	0	0	0	0	0	4083300	36484000	4083800				855	261;1279;1280;1836;1907;2020;3304;5370;5506;5507;8419;8572	True;True;True;True;True;True;True;True;True;True;True;True	265;1306;1307;1877;1949;2063;3385;5511;5647;5648;8652;8806	897;898;899;900;901;902;4315;4316;4317;6379;6592;6593;6961;11395;11396;11397;18896;18897;19287;19288;19289;19290;19291;19292;19293;19294;19295;29570;29571;29572;29573;29574;29575;30060;30061;30062
EG_transcript_28028	EG_transcript_28028	EG_transcript_28028	13.876	146	3	3	3	0	0	0	3	3	3	2	3	1	43.8	43.8	43.8	0	0	0	43.8	43.8	43.8	30.1	43.8	10.3	343070000	5800500	7449100	5220000	0	0	0	99465000	115390000	107090000	787950	1734200	129270				1292	411;7024;7059	True;True;True	419;7208;7243	1431;1432;1433;1434;1435;1436;1437;1438;1439;24491;24492;24493;24494;24495;24496;24497;24498;24499;24607;24608;24609;24610;24611;24612;24613;24614
EG_transcript_10166	EG_transcript_10166	EG_transcript_10166	55.854	516	4	5	3	1	1	0	1	2	1	4	4	1	12	13.8	8.3	3.5	3.5	0	3.7	5.2	3.7	12	11.4	3.7	38834000	5710000	7099600	4016400	168930	813340	0	0	6744200	0	7127300	7154300	0				41	2246;2431;2757;3279;4226;4795	True;True;True;True;False;True	2293;2484;2825;3359;4335;4918	7713;7714;8386;8387;8388;8389;8390;8391;9519;9520;9521;9522;9523;9524;9525;9526;11320;11321;11322;11323;11324;14865;14866;14867;14868;14869;14870;16986
EG_transcript_9887	EG_transcript_9887	EG_transcript_9887	43.02	402	6	6	7	0	0	0	5	4	5	6	5	3	21.4	23.6	28.6	0	0	0	7.5	7.5	7.5	19.7	15.9	11.2	269310000	5692600	6533100	3415300	0	0	0	77546000	83985000	81433000	4690600	5388100	629000				2323	1857;2018;2019;2169;2170;2297;2769;3407;3762;4609;4830;8793	True;True;True;True;True;True;True;True;True;True;True;True	1899;2061;2062;2216;2217;2346;2837;3489;3861;4726;4954;9033	6439;6440;6441;6954;6955;6956;6957;6958;6959;6960;7444;7445;7446;7447;7448;7449;7450;7451;7452;7453;7454;7455;7456;7457;7458;7459;7921;9568;11731;11732;11733;11734;11735;11736;13246;16289;16290;16291;16292;16293;17098;17099;17100;17101;17102;17103;17104;17105;17106;17107;17108;17109;17110;17111;17112;17113;17114;17115;30823
EG_transcript_11187	EG_transcript_11187	EG_transcript_11187	52.817	477	3	2	0	0	0	0	0	0	0	1	1	0	5.7	3.8	0	0	0	0	0	0	0	1.9	1.9	0	15318000	5445600	6781200	0	0	0	0	0	0	0	1598600	1492700	0				138	5137;5257;7093	True;True;True	5275;5398;7277	18199;18200;18201;18202;18565;24738;24739
EG_transcript_22056	EG_transcript_22056	EG_transcript_22056	25.874	240	8	8	6	0	0	0	3	3	2	5	8	5	42.1	50.8	40.4	0	0	0	19.2	15.8	11.7	31.7	50	25.8	119110000	5399800	10400000	2961400	0	0	0	11577000	55294000	22501000	3480800	6064300	1431900				992	219;2276;2278;2772;3688;4285;4955;5303;6143;6409;6410	True;True;True;True;True;True;True;True;True;True;True	222;2324;2326;2840;3786;4394;5091;5444;6311;6578;6579;6580	755;756;757;7828;7829;7830;7831;7835;9583;9584;9585;9586;9587;9588;12976;15073;15074;15075;15076;15077;15078;15079;15080;17575;17576;17577;17578;18699;18700;18701;18702;18703;18704;21435;21436;21437;22419;22420;22421;22422;22423;22424;22425;22426;22427;22428;22429;22430;22431
EG_transcript_14820	EG_transcript_14820	EG_transcript_14820	44.619	404	3	4	7	0	0	0	0	1	0	7	6	4	10.9	9.9	26.7	0	0	0	0	3	0	25	25	18.8	140470000	5324900	3500700	92679000	0	0	0	0	28152000	0	4209500	6221200	380620				464	561;562;1837;3443;5083;5084;5117;5254;7681;8489	True;True;True;True;True;True;True;True;True;True	575;576;1878;3526;5220;5221;5255;5394;7891;8723	1917;1918;1919;1920;1921;1922;1923;6380;6381;6382;6383;11872;11873;18014;18015;18016;18017;18018;18019;18020;18021;18022;18023;18145;18146;18147;18148;18149;18549;18550;18551;18552;26978;29811
EG_transcript_1389;CON__Q6KB66-1;CON__Q0VBK2	EG_transcript_1389	EG_transcript_1389	121.79	1115	10	11	8	0	0	0	0	0	0	6	9	4	11.4	11.7	8.1	0	0	0	0	0	0	6.2	12.4	5.3	25182000	5318100	6679100	2531900	0	0	0	0	0	0	2851400	5684300	2116800				381	214;306;443;1078;1314;2072;3239;4113;4203;5070;5247;5264;6308;7562;8253	True;True;True;True;True;True;True;True;True;True;True;True;True;True;True	217;312;451;1100;1344;2116;3319;4219;4311;5207;5387;5405;6477;7770;8478	742;743;744;745;1068;1069;1070;1071;1072;1529;1530;1531;1532;3594;3595;3596;3597;4431;4432;4433;4434;4435;4436;7140;7141;7142;7143;7144;7145;11206;11207;14470;14471;14789;17953;17954;18527;18528;18529;18530;18531;18532;18585;18586;18587;18588;22012;26551;28952
EG_transcript_15144	EG_transcript_15144	EG_transcript_15144	40.925	396	4	4	5	0	0	0	1	1	1	3	3	2	18.7	18.7	27.3	0	0	0	3.5	3.5	3.5	20.2	15.4	7.3	36821000	5284300	8174700	3210100	0	0	0	3697500	2664700	3582900	1967900	7269000	969570				499	89;1282;4069;4902;4958;6602	True;True;True;True;True;True	91;1309;4174;5036;5094;6774	370;4323;4324;4325;4326;14304;14305;17399;17400;17401;17402;17403;17404;17405;17406;17407;17584;17585;17586;17587;17588;17589;17590;17591;17592;23045;23046;23047;23048
EG_transcript_16211	EG_transcript_16211	EG_transcript_16211	32.683	284	4	5	4	0	0	0	3	4	3	2	3	2	22.2	25.7	25.4	0	0	0	9.5	13	9.5	9.2	9.5	9.2	239600000	5261300	8537400	6222000	0	0	0	67783000	89701000	57738000	1688200	2251400	415460				589	273;1485;3175;6245;8268	True;True;True;True;True	277;278;1518;3254;6414;8494;8495	953;954;955;956;957;958;959;960;961;962;963;5066;5067;5068;5069;5070;5071;5072;5073;5074;10987;10988;10989;21783;21784;21785;21786;21787;21788;21789;21790;21791;21792;29037;29038;29039
EG_transcript_22055	EG_transcript_22055	EG_transcript_22055	25.269	234	3	3	0	0	0	0	2	3	2	2	0	0	24.8	24.8	0	0	0	0	12	17.5	12.8	13.2	0	0	48302000	5246800	2290900	0	0	0	0	27193000	8742000	4623200	206510	0	0				991	1047;3798;4606;5586;7601	True;True;True;True;True	1067;3897;4723;5731;7809	3492;3493;3494;13365;13366;13367;16283;16284;19530;19531;19532;19533;19534;26681;26682
EG_transcript_23694	EG_transcript_23694	EG_transcript_23694	29.966	274	3	2	2	0	0	0	2	1	2	1	2	1	10.2	6.6	6.6	0	0	0	7.3	3.6	6.6	3.6	7.3	3.6	75990000	5082300	4032400	2799000	0	0	0	19528000	20128000	20268000	1408800	2274400	469470				1088	2972;7240;8761	True;True;True	3043;7433;9001	10246;10247;10248;10249;10250;10251;10252;10253;10254;25275;25276;25277;30708;30709;30710;30711
EG_transcript_13842	EG_transcript_13842	EG_transcript_13842	34.975	329	4	3	1	0	0	0	3	5	3	1	1	0	16.4	16.4	4.9	0	0	0	9.1	13.4	9.1	4.9	4.9	0	116260000	5071300	4016200	1344000	0	0	0	28805000	39202000	33952000	2371300	1500100	0				375	32;2524;3504;5463;5464;6367;6368	True;True;True;True;True;True;True	32;2581;3588;5604;5605;6536;6537	130;131;132;133;134;8701;12093;12094;12095;19181;19182;19183;19184;19185;19186;19187;19188;19189;22253;22254;22255;22256;22257
EG_transcript_14104	EG_transcript_14104	EG_transcript_14104	43.185	426	2	2	1	0	0	0	0	0	0	1	1	0	11.7	11.7	6.3	0	0	0	0	0	0	6.3	6.3	0	11474000	5001500	5229500	535650	0	0	0	0	0	0	371330	335750	0				404	175;5342	True;True	178;5483	632;633;18821;18822;18823;18824;18825;18826
EG_transcript_16460	EG_transcript_16460	EG_transcript_16460	33.812	316	6	6	3	0	0	0	5	5	3	4	2	1	26.9	26.9	10.4	0	0	0	24.4	21.5	14.6	16.5	10.1	4.1	114680000	4992400	3792800	1245500	0	0	0	41000000	42380000	18299000	1274900	1284000	407930				608	257;1109;1254;1642;1976;2367;5002;5942	True;True;True;True;True;True;True;True	261;1133;1281;1677;2019;2416;5138;6109	879;880;881;3718;3719;3720;3721;3722;3723;3724;3725;3726;4217;4218;4219;4220;4221;4222;4223;5588;5589;6823;6824;6825;6826;6827;8131;8132;8133;8134;17727;17728;17729;17730;20883;20884;20885
EG_transcript_14840	EG_transcript_14840	EG_transcript_14840	29.086	283	4	5	4	0	0	0	0	0	0	2	4	1	32.9	37.1	29.3	0	0	0	0	0	0	9.2	29.3	4.9	21346000	4978100	8759700	2503400	0	0	0	0	0	0	1365600	3235000	504140				469	2922;4694;6499;6732;8813	True;True;True;True;True	2991;4816;6670;6909;9055	10048;10049;10050;10051;10052;10053;16633;16634;22710;22711;22712;22713;23521;23522;23523;23524;30910;30911;30912;30913
EG_transcript_10110	EG_transcript_10110	EG_transcript_10110	52.039	504	4	3	3	0	0	0	2	2	2	1	3	2	13.7	6.9	6.9	0	0	0	4.6	4.6	4.6	2.4	6.7	4.6	45853000	4964400	3700200	2703600	0	0	0	12091000	8661100	7825700	1852100	2752700	1302400				37	26;27;415;832;5920	True;True;True;True;True	26;27;423;850;6086	101;102;103;104;105;106;107;108;109;110;111;112;113;114;115;116;117;1445;2765;2766;2767;20825
EG_transcript_33825	EG_transcript_33825	EG_transcript_33825	16.94	155	6	6	7	0	0	0	3	3	1	1	2	1	51.6	43.2	63.9	0	0	0	33.5	33.5	7.7	6.5	14.2	6.5	125790000	4962000	9868100	19037000	0	0	0	32081000	37804000	20935000	191230	786650	122610				1499	970;1308;1358;1374;4834;5410;5411;6676;6677	True;True;True;True;True;True;True;True;True	989;1338;1389;1406;4958;5551;5552;6851;6852	3206;3207;3208;3209;3210;3211;3212;3213;4420;4421;4579;4580;4581;4582;4583;4584;4656;4657;4658;17123;19013;19014;19015;19016;19017;19018;19019;19020;23294;23295;23296;23297;23298;23299
EG_transcript_35179	EG_transcript_35179	EG_transcript_35179	19.24	180	2	2	1	0	0	0	1	1	1	2	2	2	12.2	12.2	6.1	0	0	0	6.1	6.1	6.1	12.2	12.2	11.7	229860000	4871300	3403300	2450300	0	0	0	60881000	69420000	78211000	3480400	3353800	3784000				1541	1536;4854;8330	True;True;True	1571;4983;8560	5232;5233;5234;5235;17233;29291;29292;29293;29294;29295;29296;29297;29298;29299
EG_transcript_3354	EG_transcript_3354	EG_transcript_3354	75.185	742	5	7	7	0	0	0	0	1	1	5	7	5	7.8	9.7	10.2	0	0	0	0	0.9	0.9	8.2	9.7	10.1	270020000	4859300	42518000	19820000	0	0	0	0	157830000	5470500	2846900	21048000	15623000				1488	1899;2329;2478;2916;3538;5178;7658;8560;8582	True;True;True;True;True;True;True;True;True	1941;2378;2534;2985;3622;3623;5317;7867;8794;8816	6546;6547;6548;6549;6550;6551;8003;8528;8529;8530;8531;8532;8533;10029;10030;10031;10032;10033;12200;12201;12202;12203;12204;12205;12206;12207;12208;12209;12210;18328;18329;18330;18331;26883;26884;26885;26886;26887;26888;26889;26890;26891;30028;30029;30030;30101;30102;30103
EG_transcript_930	EG_transcript_930	EG_transcript_930	123.84	1129	6	7	8	0	0	0	2	4	3	4	6	2	7	7	7.8	0	0	0	3.8	5.9	5.1	5.6	6.1	2.1	99855000	4854300	8331400	5363000	0	0	0	13736000	44667000	16452000	2493800	3490600	466050				2272	592;1722;1825;3216;6428;6429;7610;8000	True;True;True;True;True;True;True;True	606;1759;1866;3296;6598;6599;7818;8218	2020;2021;2022;2023;5960;5961;5962;6338;6339;6340;6341;6342;6343;11115;11116;11117;11118;11119;11120;11121;11122;11123;22468;22469;22470;22471;22472;22473;22474;22475;22476;22477;22478;26699;26700;26701;26702;28119;28120;28121;28122;28123;28124
EG_transcript_2056	EG_transcript_2056	EG_transcript_2056	91.276	870	5	5	4	0	0	0	2	1	0	4	6	3	12.8	11.8	9.3	0	0	0	4	1.1	0	11	14.3	7.6	41672000	4754200	6102500	3136200	0	0	0	7007600	2986700	0	5718100	9903800	2063300				903	291;848;1210;1845;2294;5883;6415;7191	True;True;True;True;True;True;True;True	296;866;1237;1887;2343;6048;6585;7380	1015;1016;1017;1018;2824;2825;2826;2827;2828;2829;4074;4075;6407;6408;6409;6410;6411;7914;20668;20669;20670;20671;22443;25095;25096;25097;25098;25099;25100;25101;25102;25103
EG_transcript_10873	EG_transcript_10873	EG_transcript_10873	53.209	498	1	1	1	0	0	0	1	1	1	0	0	0	3	4.2	3	0	0	0	3	3	3	0	0	0	77119000	4706600	286480	19945000	0	0	0	9413200	34744000	8022800	0	0	0				105	54;5784	True;True	55;5941	228;229;230;231;232;233;234;20169
EG_transcript_1061	EG_transcript_1061	EG_transcript_1061	125.68	1176	6	4	4	0	0	0	0	0	0	3	3	3	8.6	6.5	6.5	0	0	0	0	0	0	5.9	5.9	5.9	29171000	4692900	6893400	5947300	0	0	0	0	0	0	4591900	4844300	2201600				81	1281;1807;2359;2727;2728;2762;5898	True;True;True;True;True;True;True	1308;1847;2408;2793;2794;2830;6063	4318;4319;4320;4321;4322;6288;6289;6290;6291;6292;6293;8089;8090;8091;8092;8093;8094;9386;9387;9538;20754;20755;20756
EG_transcript_18002	EG_transcript_18002	EG_transcript_18002	37.768	345	4	6	2	0	0	0	0	0	0	1	4	1	14.5	25.5	7.5	0	0	0	0	0	0	4.6	13	8.1	36071000	4622100	15807000	697850	0	0	0	0	0	0	737050	3133100	11074000				728	265;679;1840;4248;4626;6070;6556	True;True;True;True;True;True;True	269;695;1882;4357;4746;6237;6728	923;924;925;2313;6388;6389;6390;6391;6392;6393;14967;14968;14969;16422;16423;16424;16425;16426;21238;21239;22895;22896
EG_transcript_6772;EG_transcript_36935	EG_transcript_6772	EG_transcript_6772	54.683	515	6	4	3	0	0	0	10	8	12	7	7	5	19.4	10.3	9.3	0	0	0	28.5	22.3	28.7	18.6	20.6	14.6	800530000	4595000	4289600	1252900	0	0	0	247240000	236240000	291880000	8421600	5047000	1560200				2027	841;1769;2030;2110;3463;3464;3467;4015;4892;6378;6640;7182;8332;8393	True;True;True;True;True;True;True;True;True;True;True;True;True;True	859;1809;2073;2156;3546;3547;3551;4115;5026;6547;6812;7370;8562;8623;8624	2803;2804;2805;2806;2807;6158;6159;6160;6161;6162;6163;6164;6165;6998;6999;7000;7001;7002;7275;7276;7277;11930;11931;11932;11933;11934;11959;11960;11961;11962;11963;11964;11965;11966;14017;17368;17369;17370;17371;17372;17373;17374;22276;22277;22278;22279;22280;22281;22282;23171;23172;25066;29302;29303;29304;29305;29306;29307;29308;29309;29469;29470;29471;29472;29473;29474;29475;29476
EG_transcript_14078	EG_transcript_14078	EG_transcript_14078	41.988	427	5	6	1	0	0	0	0	0	1	1	2	1	26.5	34.4	4	0	0	0	0	0	3.3	4	8.7	4.7	16729000	4584100	4372800	959230	0	0	0	0	0	3730800	785840	2129500	166660				401	824;1532;3166;3959;4895;6019;6560	True;True;True;True;True;True;True	842;1567;3244;4059;5029;6186;6732	2745;2746;5218;5219;5220;5221;10967;10968;13837;17378;17379;17380;21087;21088;21089;21090;21091;22918
EG_transcript_6840	EG_transcript_6840	EG_transcript_6840	52.881	497	4	5	2	0	0	0	0	0	0	2	2	1	20.1	22.3	11.3	0	0	0	0	0	0	11.3	7.8	2.2	23366000	4569100	9920700	2333100	0	0	0	0	0	0	4887100	1323400	332160				2033	780;781;2606;5961;5982;5983;7944	True;True;True;True;True;True;True	798;799;2666;6128;6149;6150;8162	2618;2619;2620;2621;2622;2623;2624;2625;8964;8965;20930;20997;20998;20999;21000;27943;27944
EG_transcript_26804	EG_transcript_26804	EG_transcript_26804	22.472	206	5	5	5	2	2	1	3	5	3	1	1	0	29.1	29.1	29.1	15.5	15.5	9.7	19.9	25.2	19.9	5.8	5.8	0	73770000	4542000	6740500	2616400	0	0	0	17343000	25854000	16674000	0	0	0				1249	2696;4798;6090;7348;7349;7701	True;True;True;True;True;True	2761;4921;6257;7547;7548;7911	9289;9290;9291;9292;9293;9294;9295;9296;9297;9298;16995;16996;16997;16998;21284;21285;21286;25737;25738;25739;25740;25741;25742;25743;25744;25745;25746;25747;27068;27069;27070;27071;27072;27073
EG_transcript_3314	EG_transcript_3314	EG_transcript_3314	81.332	835	6	6	5	0	0	0	0	0	0	6	5	4	12.3	12.3	9.2	0	0	0	0	0	0	12.3	9.2	9.2	21858000	4440700	5285600	2556300	0	0	0	0	0	0	3604200	5088300	882450				1472	2847;4263;4264;5645;6487;6664	True;True;True;True;True;True	2916;4372;4373;5792;6658;6839	9786;9787;9788;9789;9790;9791;15001;15002;15003;15004;15005;15006;15007;15008;15009;15010;15011;19696;19697;19698;22671;22672;22673;22674;22675;22676;22677;22678;22679;23250;23251;23252;23253;23254;23255
EG_transcript_24559	EG_transcript_24559	EG_transcript_24559	26.605	253	3	3	2	0	0	0	2	2	1	1	1	0	15.4	15.4	7.5	0	0	0	7.5	7.5	2.8	2.8	2.8	0	69072000	4287600	8132700	2440000	0	0	0	18902000	23774000	9815500	779750	940540	0				1132	2344;2398;4783	True;True;True	2393;2449;4906	8052;8053;8054;8055;8056;8257;8258;16951;16952;16953;16954;16955;16956;16957;16958
EG_transcript_27863	EG_transcript_27863	EG_transcript_27863	13.712	121	5	4	4	0	0	0	0	0	0	3	3	2	29.8	23.1	28.1	0	0	0	0	0	0	22.3	17.4	21.5	23475000	4278000	5869000	3442400	0	0	0	0	0	0	3373300	3131000	3381600				1286	548;2303;4729;5853;5854	True;True;True;True;True	562;2352;4852;6017;6018	1882;1883;1884;1885;7932;7933;7934;7935;7936;7937;16776;16777;16778;20557;20558;20559;20560;20561;20562;20563;20564;20565;20566;20567
EG_transcript_24223	EG_transcript_24223	EG_transcript_24223	24.931	226	2	2	2	0	0	0	2	2	2	1	2	0	8	8	8	0	0	0	8	8	8	3.5	8	0	86991000	4257600	5788900	2487900	0	0	0	25887000	26668000	20821000	392680	688570	0				1120	1731;8581	True;True	1768;8815	6006;6007;6008;6009;6010;6011;6012;30093;30094;30095;30096;30097;30098;30099;30100
EG_transcript_503	EG_transcript_503	EG_transcript_503	152.12	1460	11	9	3	0	0	1	9	11	7	4	1	1	12.1	10	4	0	0	1.5	8.8	11.7	7.4	5.4	0.9	1.2	215910000	4251300	4449300	894350	0	0	0	59625000	79606000	65350000	1685200	43624	0				1817	222;4218;4298;4299;4665;4721;4722;4772;4794;4905;4906;4926;4949;4950;4951;4952;5060;5115;6044;6806;8279	True;True;True;True;True;True;True;True;True;True;True;True;True;True;True;True;True;True;True;True;True	225;4326;4407;4408;4786;4844;4845;4895;4917;5039;5040;5060;5084;5085;5086;5087;5088;5197;5253;6211;6985;8506	762;763;14837;14838;15115;15116;15117;15118;16534;16535;16536;16537;16538;16539;16747;16748;16749;16750;16751;16919;16920;16921;16922;16984;16985;17412;17413;17414;17415;17416;17474;17475;17476;17477;17563;17564;17565;17566;17567;17568;17569;17570;17925;17926;17927;18141;18142;21163;23775;23776;23777;29079;29080;29081;29082;29083;29084;29085;29086;29087
EG_transcript_19054	EG_transcript_19054	EG_transcript_19054	29.086	282	4	5	1	0	0	0	1	2	1	2	3	1	31.6	31.2	9.2	0	0	0	7.4	14.9	7.4	16.7	22.3	9.2	97375000	4219000	7596600	1745900	0	0	0	21697000	30409000	21074000	3678300	6024300	930960				799	15;1301;2968;3195;6835;6836	True;True;True;True;True;True	15;1330;3039;3274;7016;7017	56;57;58;59;60;4398;4399;10233;10234;10235;10236;10237;10238;11045;11046;23881;23882;23883;23884;23885
EG_transcript_11778	EG_transcript_11778	EG_transcript_11778	42.213	392	4	6	5	0	0	0	0	1	0	3	4	3	14.5	22.7	18.1	0	0	0	0	3.3	0	10.2	15.1	10.2	21888000	4183600	8745200	1715000	0	0	0	0	3317300	0	1350800	2017700	558650				196	855;887;2360;5969;7376;7577;7748	True;True;True;True;True;True;True	873;905;2409;6136;7576;7785;7958	2846;2847;2925;8095;8096;8097;8098;8099;8100;8101;8102;8103;8104;8105;20960;20961;25823;25824;25825;25826;25827;25828;26601;26602;26603;26604;26605;26606;27212;27213
EG_transcript_19374	EG_transcript_19374	EG_transcript_19374	24.347	243	1	3	3	0	0	0	0	1	0	3	1	2	4.5	9.9	9.9	0	0	0	0	4.1	0	9.9	4.1	4.5	105810000	4039600	34980000	19664000	0	0	0	0	13625000	0	15801000	9888200	7813700				818	1791;1792;5877	True;True;True	1831;1832;6042	6242;6243;6244;6245;6246;6247;6248;6249;6250;6251;6252;6253;20650;20651;20652;20653
EG_transcript_10038	EG_transcript_10038	EG_transcript_10038	49.155	449	3	4	1	0	0	0	0	0	0	2	2	0	11.1	14	3.6	0	0	0	0	0	0	6.9	6.9	0	12705000	4035000	3758400	656080	0	0	0	0	0	0	2041600	2213400	0				28	4973;5080;7214;8211	True;True;True;True	5109;5217;7404;8435	17636;17637;17638;17639;18011;25175;25176;28790;28791;28792;28793;28794;28795;28796;28797
EG_transcript_48568;EG_transcript_42216	EG_transcript_48568;EG_transcript_42216	EG_transcript_48568;EG_transcript_42216	11.409	100	4	4	4	2	2	1	2	3	2	4	3	2	44	34	44	23	23	12	23	25	21	44	32	21	147810000	4026900	4281500	5241700	709160	533600	0	30353000	48452000	48363000	4103900	1569200	177690				1788	294;1998;5803;7426;7760	True;True;True;False;True	299;2041;5965;7626;7627;7970	1031;1032;1033;6892;6893;20347;20348;20349;20350;20351;20352;20353;25979;25980;25981;25982;25983;25984;25985;25986;25987;25988;25989;25990;25991;25992;25993;25994;25995;25996;25997;25998;25999;26000;26001;26002;26003;26004;26005;26006;26007;26008;26009;27254;27255;27256;27257;27258;27259;27260;27261;27262
EG_transcript_4989	EG_transcript_4989	EG_transcript_4989	53.647	495	5	4	5	0	0	0	1	2	1	4	5	1	12.9	10.5	12.9	0	0	0	2.4	4.6	2.4	10.5	13.1	2.2	50432000	3974100	5232300	2566500	0	0	0	8185100	14867000	6976000	3662600	4532300	435420				1813	1943;2207;4476;5170;5676;6829;8603	True;True;True;True;True;True;True	1986;2254;4587;5309;5827;7010;8837	6722;6723;7569;7570;7571;7572;15746;15747;15748;15749;15750;18301;18302;18303;18304;18305;18306;18307;19797;23862;30157;30158;30159;30160;30161;30162;30163;30164
EG_transcript_15550	EG_transcript_15550	EG_transcript_15550	37.737	335	3	2	1	0	0	0	1	1	0	2	2	0	11.9	10.4	4.5	0	0	0	4.5	4.5	0	10.4	10.4	0	32281000	3968700	4613400	1303700	0	0	0	9062300	8278300	0	1596800	3457400	0				536	1808;5439;5939	True;True;True	1848;5580;6106	6294;6295;6296;6297;19094;19095;19096;19097;19098;19099;19100;20875
EG_transcript_20648	EG_transcript_20648	EG_transcript_20648	34.722	312	3	3	2	0	0	0	0	0	0	2	2	1	13.8	13.8	9.9	0	0	0	0	0	0	9.9	9.9	3.5	14396000	3908300	4213700	1369200	0	0	0	0	0	0	1867900	2771300	265950				910	2632;3741;6805	True;True;True	2694;3839;6984	9084;9085;13148;13149;13150;13151;13152;13153;23770;23771;23772;23773;23774
EG_transcript_7450	EG_transcript_7450	EG_transcript_7450	65.252	591	5	9	5	0	0	0	10	9	7	7	7	6	11	17.9	8.1	0	0	0	16.4	14	12.2	13.5	13.7	12.9	354980000	3870200	9014600	8712800	0	0	0	144840000	74391000	80140000	3854300	4642900	25521000				2091	275;621;952;1120;3028;3236;3490;3833;3952;6144;7978;8705;8706	True;True;True;True;True;True;True;True;True;True;True;True;True	280;636;971;1144;3102;3316;3574;3932;4052;6312;8196;8943;8944	970;971;972;973;974;975;2126;2127;2128;2129;2130;2131;3141;3142;3143;3144;3145;3146;3772;3773;3774;3775;3776;3777;3778;10486;10487;10488;10489;10490;11199;11200;11201;12045;12046;12047;12048;12049;13464;13465;13821;13822;13823;13824;21438;21439;21440;21441;21442;21443;21444;21445;28061;28062;30532;30533;30534;30535;30536;30537;30538;30539;30540;30541;30542;30543
EG_transcript_21297	EG_transcript_21297	EG_transcript_21297	29.229	272	2	3	2	0	0	0	2	3	1	4	0	0	10.7	14	10.7	0	0	0	8.8	14	5.5	19.5	0	0	83828000	3869100	2826900	1580000	0	0	0	24126000	30802000	17131000	3493300	0	0				952	1591;3011;4106;8495	True;True;True;True	1626;3085;4212;8729	5402;10421;10422;10423;10424;10425;10426;10427;10428;10429;14449;14450;14451;14452;14453;29824;29825;29826;29827
EG_transcript_6674;EG_transcript_52600	EG_transcript_6674	EG_transcript_6674	66.84	593	4	3	4	1	3	1	12	13	13	4	4	3	8.1	5.1	7.3	2.4	7.1	2.4	24.3	23.3	23.4	7.3	7.3	6.6	1962300000	3868500	5667800	2870900	724440	1391000	472840	631740000	568360000	742290000	2311200	2080900	545240				2017	292;1333;1462;2283;2286;2745;2776;4121;4331;4332;4853;5815;6214;6328;7971;7972	True;True;True;True;True;True;True;True;True;True;True;True;True;True;True;True	297;1364;1495;2331;2334;2812;2844;4227;4440;4441;4982;5977;6383;6497;8189;8190	1019;1020;1021;1022;1023;1024;1025;1026;1027;1028;4489;4490;5002;7855;7856;7857;7858;7859;7867;9446;9447;9448;9595;9596;9597;9598;9599;14505;15234;15235;15236;15237;15238;15239;15240;15241;15242;15243;17224;17225;17226;17227;17228;17229;17230;17231;17232;20394;20395;20396;20397;20398;20399;20400;20401;20402;20403;20404;20405;21679;22084;22085;22086;28042;28043;28044;28045;28046;28047;28048;28049
EG_transcript_4672;EG_transcript_57271	EG_transcript_4672	EG_transcript_4672	81.497	739	9	7	8	0	0	0	3	5	4	7	8	5	17.3	14.6	16.2	0	0	0	5	7.3	8.1	13.1	16.1	10	59448000	3847000	4059700	3004900	0	0	0	10000000	17295000	12039000	2310500	6141400	749500				1753	262;1199;2120;3207;3208;3225;6089;6168;6169;6289;6403;8401	True;True;True;True;True;True;True;True;True;True;True;True	266;1226;2166;3287;3288;3305;6256;6336;6337;6458;6572;8633	903;904;905;906;907;4046;7305;7306;11092;11093;11094;11095;11096;11097;11098;11099;11100;11101;11102;11103;11156;21278;21279;21280;21281;21282;21283;21524;21525;21526;21527;21528;21529;21530;21531;21532;21533;21534;21535;21536;21537;21914;21915;21916;21917;21918;21919;21920;22380;22381;22382;22383;22384;22385;22386;29510
EG_transcript_18151	EG_transcript_18151	EG_transcript_18151	31.305	287	5	6	2	0	0	0	1	1	1	3	5	2	30.7	35.5	8.7	0	0	0	4.2	4.2	4.2	12.2	21.3	9.1	44636000	3801900	8109000	2642000	0	0	0	6937700	7675300	6481000	2631900	5468300	888400				738	912;3404;3823;6998;7811;8631	True;True;True;True;True;True	930;3486;3922;7182;8023;8865	3007;3008;3009;3010;3011;3012;3013;3014;3015;11716;11717;11718;11719;11720;11721;11722;13444;13445;24422;24423;24424;24425;27447;27448;27449;30257;30258;30259;30260
EG_transcript_53577	EG_transcript_53577	EG_transcript_53577	12.829	124	1	1	1	0	0	0	0	0	0	1	1	1	15.3	15.3	15.3	0	0	0	0	0	0	15.3	15.3	15.3	20256000	3801400	1645200	5403300	0	0	0	0	0	0	3219900	3795300	2391000				1869	2770	TRUE	2838	9569;9570;9571;9572;9573;9574;9575;9576;9577;9578;9579
EG_transcript_20784	EG_transcript_20784	EG_transcript_20784	25.188	227	5	3	2	0	0	0	1	0	0	0	0	0	30.8	18.1	10.6	0	0	0	7	0	0	0	0	0	12105000	3692700	7050100	369050	0	0	0	992650	0	0	0	0	0				920	91;827;1797;1802;3422;8493	True;True;True;True;True;True	93;845;1837;1842;3504;8727	376;377;378;2754;6263;6264;6274;11791;11792;29819;29820
EG_transcript_15674	EG_transcript_15674	EG_transcript_15674	37.183	344	5	4	2	0	0	0	5	5	6	4	5	1	18.9	15.4	9	0	0	0	18.9	18.9	22.1	15.4	18.9	4.9	450950000	3627300	6630300	1243400	0	0	0	111160000	161650000	162130000	1966300	2213000	339250				548	556;2242;2366;3723;8624;8745	True;True;True;True;True;True	570;2289;2415;3821;8858;8983	1905;7684;7685;7686;7687;7688;7689;7690;7691;7692;7693;7694;8120;8121;8122;8123;8124;8125;8126;8127;8128;8129;8130;13090;13091;13092;13093;13094;13095;13096;30233;30234;30235;30236;30237;30238;30239;30240;30646;30647;30648;30649;30650;30651
EG_transcript_1763	EG_transcript_1763	EG_transcript_1763	89.738	846	2	1	2	0	0	0	1	3	2	1	2	1	3	1.4	3	0	0	0	1.4	5.3	3.1	1.4	3	1.4	93693000	3613800	2900800	1854200	0	0	0	20688000	36178000	26352000	573960	1532700	0				695	1517;1874;4964;5884	True;True;True;True	1552;1916;5100;6049	5174;5175;5176;6480;17605;17606;20672;20673;20674;20675;20676;20677;20678;20679;20680
EG_transcript_128	EG_transcript_128	EG_transcript_128	209.79	1965	8	10	4	4	6	4	0	0	0	0	0	0	5.4	6.8	2.7	3	4.3	2.3	0	0	0	0	0	0	20212000	3553800	4976700	1529300	4469100	4782800	900270	0	0	0	0	0	0				290	461;712;959;1708;2704;4956;5175;5374;5467;6389;7119;7352;7481;7768;7967;8310	True;True;True;True;True;True;True;True;True;True;True;True;True;True;True;True	472;728;978;1745;2769;5092;5314;5515;5608;6558;7303;7552;7683;7978;8185;8539	1639;1640;1641;2427;2428;3179;3180;3181;3182;3183;3184;5900;5901;5902;5903;5904;9322;9323;17579;17580;17581;18324;18914;19197;19198;22323;24829;24830;24831;25757;26210;27288;28033;28034;29198;29199
EG_transcript_17025	EG_transcript_17025	EG_transcript_17025	32.809	311	4	2	2	0	0	0	2	1	0	0	0	0	25.1	14.8	11.9	0	0	0	11.9	4.5	0	0	0	0	39856000	3537600	6032800	2540400	0	0	0	15193000	12552000	0	0	0	0				643	29;197;5364;5699	True;True;True;True	29;200;5505;5851	124;125;701;18881;18882;18883;18884;19888;19889;19890;19891;19892;19893;19894;19895;19896
EG_transcript_6331	EG_transcript_6331	EG_transcript_6331	51.874	477	6	6	6	2	3	2	5	4	5	7	6	5	15.9	15.7	15.9	3.8	6.3	4.6	11.5	9.9	11.5	17.6	13.6	11.9	211590000	3518900	3729300	2090300	406890	882120	1138800	75288000	41440000	72755000	4369900	5273900	693790				1974	2180;2243;3687;4543;5933;6634;7282;7450;7800	True;True;True;True;True;True;True;True;True	2227;2290;3785;4656;6099;6806;7477;7651;8012	7478;7479;7480;7481;7482;7483;7484;7485;7486;7695;7696;7697;7698;7699;7700;7701;7702;7703;12967;12968;12969;12970;12971;12972;12973;12974;12975;15982;20858;23150;23151;23152;23153;25426;25427;25428;25429;25430;25431;25432;25433;25434;25435;26096;26097;26098;26099;26100;26101;26102;26103;26104;27418;27419;27420;27421;27422
EG_transcript_26415	EG_transcript_26415	EG_transcript_26415	26.003	250	2	2	2	0	0	0	2	1	2	2	2	1	6.8	7.2	6.8	0	0	0	7.2	3.6	6.8	7.2	7.2	3.6	111170000	3342800	4049400	3119800	0	0	0	46604000	12573000	31775000	5323300	4177200	206370				1230	831;4378;7874	True;True;True	849;4488;8088	2761;2762;2763;2764;15388;15389;15390;27687;27688;27689;27690;27691;27692;27693;27694;27695
EG_transcript_28371	EG_transcript_28371	EG_transcript_28371	24.131	232	4	3	2	0	0	0	1	0	1	4	3	3	25	21.1	11.6	0	0	0	6	0	6	25	20.3	20.7	28653000	3335600	3698000	1324300	0	0	0	6339600	0	5043600	4697600	3008100	1206600				1295	687;1676;1687;1923;6454;7608	True;True;True;True;True;True	703;1712;1723;1965;6625;7816	2327;2328;2329;2330;2331;2332;5733;5770;5771;5772;5773;5774;5775;6629;22558;22559;26693;26694;26695;26696;26697
EG_transcript_2004	EG_transcript_2004	EG_transcript_2004	36.677	331	1	1	0	0	0	0	1	0	0	0	1	0	2.1	2.1	0	0	0	0	3.3	0	0	0	2.1	0	14928000	3310900	1951700	0	0	0	0	7675100	0	0	0	1990600	0				866	900;6418	True;True	918;6588	2957;2958;2959;22448
EG_transcript_22698;EG_transcript_65685	EG_transcript_22698;EG_transcript_65685	EG_transcript_22698;EG_transcript_65685	27.459	258	2	3	3	0	0	0	0	0	1	3	3	3	9.3	19.8	14	0	0	0	0	0	4.7	14	14	14	25113000	3310700	3542800	2337300	0	0	0	0	0	7898200	2777500	4125400	1120800				1041	4195;5386;6221;7742	True;True;True;True	4303;5527;6390;7952	14748;14749;14750;14751;14752;14753;18951;18952;18953;18954;18955;18956;21714;27195;27196;27197;27198;27199
EG_transcript_2749	EG_transcript_2749	EG_transcript_2749	91.822	849	5	8	5	0	0	0	3	6	4	5	7	4	10.4	15.2	8.4	0	0	0	4.6	9.2	6.1	10.1	11.2	6.7	91295000	3300900	4993900	1144200	0	0	0	18689000	34806000	21514000	1716300	3823200	1306900				1271	6;77;114;1117;2750;3461;5006;6246;7079;7616;8319	True;True;True;True;True;True;True;True;True;True;True	6;78;116;1141;2818;3544;5142;6415;7263;7824;8549	19;20;21;22;321;322;323;324;325;326;327;328;329;448;449;450;3747;3748;3749;3750;3751;3752;3753;3754;9493;11926;17742;17743;17744;21793;21794;24675;24676;24677;24678;24679;24680;24681;26732;26733;26734;26735;26736;26737;26738;26739;29236;29237;29238;29239
EG_transcript_4815	EG_transcript_4815	EG_transcript_4815	73.774	662	2	1	3	0	0	1	0	0	0	1	1	1	3.9	2.4	6.2	0	0	1.7	0	0	0	2.4	2	1.4	26437000	3293300	0	22789000	0	0	177390	0	0	0	0	177440	0				1782	476;2177;2849;2994;3220;5930	True;True;True;True;True;True	487;2224;2918;3066;3067;3300;6096	1672;1673;7473;7474;9794;10373;10374;10375;10376;10377;10378;10379;10380;11137;20847
EG_transcript_3819	EG_transcript_3819	EG_transcript_3819	85.356	755	3	5	3	0	0	0	0	1	0	3	2	2	8.7	11	8.6	0	0	0	0	2.9	0	8.6	4.4	5.6	16870000	3259100	3348900	3574300	0	0	0	0	2529800	0	2079300	1740400	338390				1610	2444;3542;3927;4021;4065;5142	True;True;True;True;True;True	2499;3627;4027;4121;4170;5280	8440;8441;8442;8443;8444;8445;12219;12220;12221;12222;12223;13756;14039;14040;14287;14288;14289;14290;18221
EG_transcript_11384	EG_transcript_11384	EG_transcript_11384	43.648	409	3	3	4	0	0	0	1	0	1	3	2	1	5.6	5.6	12.5	0	0	0	2.9	0	2.9	8.6	5.1	2.9	54233000	3249200	4794900	2718500	0	0	0	19675000	0	21243000	1161700	1142400	247770				160	5091;5669;6953;7057;8367	True;True;True;True;True	5228;5819;5820;7137;7241;8597	18061;18062;19778;19779;19780;19781;19782;19783;19784;19785;19786;24271;24272;24604;24605;29393;29394;29395;29396;29397;29398;29399;29400
EG_transcript_17634	EG_transcript_17634	EG_transcript_17634	31.965	288	3	4	1	0	0	0	0	1	0	1	1	1	12.8	17	3.5	0	0	0	0	4.2	0	3.5	3.5	3.5	10435000	3229100	2081900	702790	0	0	0	0	3767800	0	290700	266140	96660				696	610;884;6319;7912;8787	True;True;True;True;True	624;902;6488;8126;9027	2088;2089;2915;2916;2917;2918;2919;2920;22060;27830;30801;30802;30803
EG_transcript_1607	EG_transcript_1607	EG_transcript_1607	105.58	938	6	9	2	0	0	0	8	6	7	0	0	0	6.7	9.8	2.8	0	0	0	9.3	9.5	8.7	0	0	0	242660000	3199000	6367700	331220	0	0	0	86096000	58134000	88535000	0	0	0				577	78;1317;3769;3770;3960;4308;5003;5004;5056;5143;5336;5885;6490;7861	True;True;True;True;True;True;True;True;True;True;True;True;True;True	79;1347;3868;3869;4060;4417;5139;5140;5193;5281;5477;6050;6661;8075	330;331;332;333;334;335;4441;13258;13259;13260;13838;15149;15150;15151;15152;17731;17732;17733;17734;17735;17736;17737;17738;17739;17740;17915;17916;17917;18222;18223;18224;18803;18804;18805;20681;20682;22686;27649;27650
EG_transcript_13448	EG_transcript_13448	EG_transcript_13448	32.16	287	3	2	1	0	0	0	1	2	1	1	1	1	9.4	5.9	3.5	0	0	0	3.5	5.9	3.5	3.5	3.5	3.5	50281000	3159400	3583900	513490	0	0	0	10981000	20444000	8680400	1012900	1784800	121370				347	3479;4768;7071	True;True;True	3563;4891;7255	11996;11997;11998;11999;12000;12001;12002;12003;12004;16909;16910;16911;24656
EG_transcript_24437	EG_transcript_24437	EG_transcript_24437	28.698	262	5	4	0	0	0	0	4	4	4	3	1	0	26.7	21.8	0	0	0	0	23.3	23.7	23.7	16.8	4.6	0	126960000	3154900	1380000	0	0	0	0	45823000	37163000	37588000	1545100	301620	0				1127	1141;1409;1484;2663;4811;5423;6666	True;True;True;True;True;True;True	1166;1442;1517;2725;4934;5564;6841	3865;3866;3867;3868;3869;4809;4810;4811;4812;5065;9173;9174;9175;9176;9177;17049;17050;17051;17052;17053;17054;19049;19050;19051;19052;23257
EG_transcript_44366;EG_transcript_37401	EG_transcript_44366;EG_transcript_37401	EG_transcript_44366;EG_transcript_37401	14.717	146	2	2	1	0	0	0	0	0	0	2	1	0	19.2	19.2	8.9	0	0	0	0	0	0	19.2	8.9	0	14825000	3154900	7901200	1032300	0	0	0	0	0	0	1210600	1525800	0				1715	3417;4918	True;True	3499;5052	11758;11759;11760;11761;11762;17446;17447;17448;17449;17450
EG_transcript_34656	EG_transcript_34656	EG_transcript_34656	11.158	103	3	3	2	0	0	0	2	3	2	0	0	0	36.9	37.9	28.2	0	0	0	21.4	37.9	21.4	0	0	0	111070000	3145600	1770000	733360	0	0	0	36411000	37968000	31041000	0	0	0				1528	570;5471;5828;7431	True;True;True;True	584;5612;5992;7632	1957;1958;19206;19207;19208;19209;20468;20469;20470;20471;26015;26016;26017;26018;26019;26020
EG_transcript_31285	EG_transcript_31285	EG_transcript_31285	18.961	170	3	2	4	0	1	1	6	4	5	5	1	2	15.3	13.5	26.5	0	8.2	8.2	33.5	23.5	25.3	31.2	5.3	13.5	110620000	3139300	0	303140	0	0	0	42610000	27307000	34837000	2419900	0	0				1416	5714;6784;8568;8569;8613;8800;8801	True;True;False;False;False;True;True	5867;5868;6962;8802;8803;8847;9042;9043	19944;19945;19946;19947;19948;19949;19950;19951;19952;19953;19954;19955;19956;23694;23695;23696;23697;23698;30053;30054;30055;30187;30188;30189;30190;30191;30192;30193;30194;30195;30854;30855;30856;30857;30858;30859;30860;30861;30862;30863;30864;30865;30866;30867;30868
EG_transcript_5601	EG_transcript_5601	EG_transcript_5601	62.076	565	5	2	7	0	0	0	0	0	1	4	1	5	12.9	4.6	19.5	0	0	0	0	0	2.3	11.5	2.3	12.4	43168000	3104100	679730	19339000	0	0	0	0	0	0	1723200	0	18322000				1901	2270;2547;3026;3388;5436;5678;7464;7724;7921	True;True;True;True;True;True;True;True;True	2318;2604;3100;3470;5577;5829;7665;7934;8137;8138	7811;7812;7813;7814;8768;8769;10479;10480;10481;11656;19087;19799;26153;27134;27135;27136;27137;27138;27865;27866;27867;27868;27869;27870;27871;27872
EG_transcript_46294	EG_transcript_46294	EG_transcript_46294	12.175	115	2	3	0	0	0	0	0	0	0	1	1	0	26.1	47.8	0	0	0	0	0	0	0	20	20	0	6718600	3043400	2063000	0	0	0	0	0	0	0	706170	905940	0				1745	559;2073;5875;5943	True;True;True;True	573;2117;6040;6110	1911;7146;20644;20645;20646;20647;20886;20887
EG_transcript_3691	EG_transcript_3691	EG_transcript_3691	81.331	721	4	3	3	1	0	0	0	0	0	3	3	3	6	4.6	4.6	1.7	0	0	0	0	0	4.6	4.6	4.6	24738000	3025800	3818400	2329900	275600	0	0	0	0	0	5072000	8535200	1681500				1587	2340;5456;7587;8487	True;True;True;True	2389;5597;7795;8721	8038;8039;8040;8041;8042;8043;19159;26630;26631;26632;26633;26634;26635;29801;29802;29803;29804;29805;29806;29807
EG_transcript_4714;EG_transcript_19869	EG_transcript_4714	EG_transcript_4714	63.213	575	5	6	3	1	0	1	12	9	11	5	5	3	10.1	13.4	7	1.4	0	1.4	24.3	17.6	20.9	10.1	10.1	6.1	1804200000	3003400	9754800	2822300	191430	0	114580	779620000	549400000	449470000	4776800	4855500	201470				1764	1476;2040;3586;3641;4537;4598;5375;5488;5922;6622;7459;7953;8166	True;True;True;True;True;True;True;True;True;True;True;True;True	1509;2083;3674;3732;4650;4714;5516;5629;6088;6794;7660;8171;8388	5051;5052;7033;7034;7035;12406;12407;12662;15964;15965;15966;16243;16244;16245;16246;16247;16248;16249;16250;16251;16252;18915;18916;18917;19252;19253;19254;20829;20830;20831;20832;23109;23110;23111;23112;23113;23114;23115;23116;26138;26139;26140;26141;26142;26143;26144;26145;26146;27969;27970;27971;27972;27973;27974;27975;27976;28641;28642;28643;28644;28645;28646;28647;28648;28649
EG_transcript_12396;EG_transcript_4539	EG_transcript_12396;EG_transcript_4539	EG_transcript_12396;EG_transcript_4539	19.119	170	3	3	1	3	1	1	4	3	3	0	1	1	40	40	10.6	44.7	15.3	10.6	55.3	44.7	44.7	0	10.6	10.6	2454500000	2990600	2076500	1844500	13317000	2411000	10680000	813640000	899350000	706120000	0	1570400	455120				253	2199;3772;7252;7271	True;True;True;True	2246;3871;7445;7446;7466	7542;7543;7544;13263;13264;13265;13266;13267;13268;13269;13270;13271;13272;25308;25309;25310;25311;25312;25313;25314;25315;25316;25317;25318;25377;25378;25379;25380;25381;25382;25383;25384;25385;25386
EG_transcript_3882	EG_transcript_3882	EG_transcript_3882	77.31	691	4	5	5	0	0	0	11	12	8	8	7	5	7.7	11.3	10.4	0	0	0	20	20.4	15.9	15.5	11.9	10.7	747240000	2915400	3581700	2126900	0	0	0	241220000	253140000	224840000	6224000	10128000	3067300				1622	943;1065;1418;1561;1562;3656;4057;4359;4533;4720;4985;5832;6893;7445;7446	True;True;True;True;True;True;True;True;True;True;True;True;True;True;True	962;1085;1451;1597;1598;3754;4161;4468;4646;4843;5121;5996;7075;7646;7647	3107;3108;3109;3110;3111;3112;3113;3114;3115;3116;3117;3542;3543;3544;3545;3546;3547;3548;4843;5316;5317;5318;5319;5320;12854;12855;12856;14220;15316;15317;15318;15319;15320;15321;15947;15948;15949;15950;15951;16740;16741;16742;16743;16744;16745;16746;17681;17682;17683;17684;17685;17686;20477;20478;20479;24050;24051;24052;26068;26069;26070;26071;26072;26073;26074;26075;26076;26077;26078;26079;260…
EG_transcript_6717	EG_transcript_6717	EG_transcript_6717	65.317	586	7	6	4	0	0	0	5	3	3	8	5	0	15.2	11.3	7.2	0	0	0	10.2	6.1	6.7	16.9	9	0	349580000	2913800	2582200	1268700	0	0	0	27152000	300590000	11326000	2437600	1308700	0				2022	147;1365;1782;2229;2321;3811;4477;5111;5250;6318;6500;7247	True;True;True;True;True;True;True;True;True;True;True;True	150;1396;1822;2276;2370;3910;4588;5248;5390;6487;6671;7440	547;548;4609;4610;4611;6219;6220;7637;7638;7639;7640;7641;7642;7643;7975;13402;13403;13404;13405;13406;15751;15752;15753;15754;15755;15756;15757;15758;18131;18538;18539;22058;22059;22714;25296;25297;25298;25299;25300;25301;25302
EG_transcript_17095	EG_transcript_17095	EG_transcript_17095	29.86	267	4	4	5	0	0	0	3	1	0	5	5	3	17.6	13.5	18.7	0	0	0	8.6	4.5	0	18.7	18.7	10.5	38854000	2872600	8039000	5420500	0	0	0	8837900	2047400	0	4925700	5652100	1058400				649	1583;1900;3546;3705;7793	True;True;True;True;True	1618;1942;3632;3803;8004	5378;5379;5380;5381;5382;5383;6552;6553;6554;6555;6556;6557;6558;6559;6560;6561;6562;6563;6564;6565;12238;12239;12240;12241;12242;12243;13043;13044;13045;13046;27393;27394;27395;27396;27397;27398
EG_transcript_6605	EG_transcript_6605	EG_transcript_6605	53.473	507	4	6	6	0	0	0	14	13	12	2	2	0	13.2	17.4	17.8	0	0	0	34.5	33.1	31.8	7.9	7.9	0	1231300000	2824100	4234700	2677800	0	0	0	488670000	428320000	303870000	349290	398920	0				2005	442;1248;1249;1250;1455;1615;3046;3385;3386;4818;5701;6138;6206;6711;7478;8212	True;True;True;True;True;True;True;True;True;True;True;True;True;True;True;True	450;1275;1276;1277;1488;1650;3120;3466;3467;4941;5853;6306;6375;6886;7680;8436	1521;1522;1523;1524;1525;1526;1527;1528;4198;4199;4200;4201;4202;4203;4204;4205;4206;4207;4977;4978;4979;4980;4981;4982;5488;5489;5490;5491;5492;5493;5494;5495;10540;10541;10542;11647;11648;11649;11650;11651;17069;17070;17071;17072;17073;17074;19900;19901;19902;21426;21427;21653;23416;23417;23418;26202;26203;28798;28799;28800;28801;28802;28803;28804;28805;28806
EG_transcript_10540;EG_transcript_51347	EG_transcript_10540	EG_transcript_10540	44.359	427	4	5	4	0	0	0	10	9	12	0	0	0	14.8	14.5	14.5	0	0	0	33.3	31.4	36.1	0	0	0	842600000	2821500	3413900	3342600	0	0	0	215020000	304110000	313900000	0	0	0				70	34;63;100;165;245;893;934;1105;3339;4013;4907;6058;6608	True;True;True;True;True;True;True;True;True;True;True;True;True	34;64;102;168;249;911;952;1129;3420;4113;5041;6225;6780	144;145;146;147;148;149;264;265;402;403;404;599;600;601;832;833;834;835;836;837;2940;2941;2942;3078;3079;3707;3708;3709;3710;3711;11498;11499;14014;17417;17418;17419;17420;17421;21207;21208;21209;23065;23066;23067;23068;23069;23070;23071;23072
EG_transcript_24837	EG_transcript_24837	EG_transcript_24837	29.419	267	4	6	4	0	0	0	0	0	0	5	5	2	21	24.7	21.7	0	0	0	0	0	0	21.3	21.7	9.7	16631000	2812500	5992800	2269600	0	0	0	0	0	0	2186600	3042300	326990				1148	1724;1726;4425;4493;6314;6857	True;True;True;True;True;True	1761;1763;4536;4605;6483;7039	5977;5978;5979;5986;5987;5988;5989;15559;15560;15561;15562;15821;15822;15823;15824;15825;15826;22040;22041;22042;22043;22044;23939;23940;23941;23942;23943
EG_transcript_4095	EG_transcript_4095	EG_transcript_4095	76.476	725	6	6	5	0	0	0	6	5	5	9	11	5	10.3	12.6	9	0	0	0	11	9.7	9.1	15.3	19.6	9.4	147460000	2807200	3039200	1909100	0	0	0	48439000	42001000	35303000	5278900	6851600	1827600				1657	117;328;394;568;1328;1598;1683;1686;1928;2168;2212;4314;4522;4874;6753;6860	True;True;True;True;True;True;True;True;True;True;True;True;True;True;True;True	119;334;402;582;1359;1633;1719;1722;1970;2215;2259;4423;4634;5007;6930;7042	460;1144;1145;1146;1147;1148;1149;1375;1376;1377;1378;1379;1380;1381;1382;1946;1947;1948;1949;1950;4478;4479;5416;5757;5761;5762;5763;5764;5765;5766;5767;5768;5769;6645;6646;6647;7443;7585;7586;15176;15177;15178;15179;15180;15181;15909;15910;15911;17305;17306;23590;23591;23592;23950;23951;23952;23953;23954
EG_transcript_1996	EG_transcript_1996	EG_transcript_1996	43.106	382	2	2	1	0	0	0	0	1	0	0	0	0	12	12	4.5	0	0	0	0	3.1	0	0	0	0	10839000	2790700	4275600	435270	0	0	0	0	3337300	0	0	0	0				858	577;4111;5857	True;True;True	591;4217;6022	1979;1980;1981;14464;14465;20587
EG_transcript_9658	EG_transcript_9658	EG_transcript_9658	54.202	487	4	0	0	0	0	0	0	1	0	3	1	0	8.8	0	0	0	0	0	0	2.9	0	8.6	2.9	0	16713000	2788800	0	0	0	0	0	0	10506000	0	2726200	692190	0				2301	111;913;1839;2054;4982;5066	True;True;True;True;True;True	113;931;1881;2097;5118;5203	441;442;443;444;3016;6387;7096;17665;17942
EG_transcript_20471	EG_transcript_20471	EG_transcript_20471	28.572	262	1	1	1	0	0	0	1	1	1	1	1	1	6.1	6.1	6.1	0	0	0	6.1	6.1	6.1	6.1	6.1	6.1	46407000	2785900	1469100	1329000	0	0	0	22111000	8037200	5817300	1836500	2556300	464160				897	6165	TRUE	6333	21506;21507;21508;21509;21510;21511;21512;21513;21514;21515;21516;21517;21518;21519;21520
EG_transcript_24458;EG_transcript_10604	EG_transcript_24458;EG_transcript_10604	EG_transcript_24458;EG_transcript_10604	26.06	236	2	2	4	0	0	0	0	0	0	3	1	0	8.1	8.1	15.7	0	0	0	0	0	0	11.4	4.2	0	9705900	2755700	3186400	1933100	0	0	0	0	0	0	1465900	364820	0				79	1494;8479;8520;8604	True;True;True;True	1527;8713;8754;8838	5100;5101;29777;29778;29779;29780;29909;29910;29911;29912;29913;30165
EG_transcript_19092	EG_transcript_19092	EG_transcript_19092	34.302	300	3	3	1	0	0	0	0	0	0	3	3	3	15.7	15.7	6	0	0	0	0	0	0	15.7	15.7	15.7	14724000	2741300	3475800	930910	0	0	0	0	0	0	3127900	3852300	596090				801	3859;6749;6918	True;True;True	3958;6926;7102	13557;13558;13559;13560;13561;23580;23581;23582;23583;23584;24150;24151;24152;24153;24154;24155
EG_transcript_21781	EG_transcript_21781	EG_transcript_21781	17.687	158	3	2	1	0	0	0	1	1	1	2	0	0	18.4	12	11.4	0	0	0	11.4	11.4	11.4	17.7	0	0	27104000	2710400	1411700	1607000	0	0	0	5952700	8248000	6060700	1113300	0	0				980	3480;4016;7461	True;True;False	3564;4116;7662	12005;12006;12007;12008;12009;12010;12011;12012;12013;12014;12015;14018;14019;26149;26150
EG_transcript_24453	EG_transcript_24453	EG_transcript_24453	23.169	209	5	3	5	0	0	0	1	0	0	0	0	0	32.5	20.6	32.5	0	0	0	8.6	0	0	0	0	0	12258000	2703000	1699800	6007800	0	0	0	1847700	0	0	0	0	0				1129	4547;6323;7363;7419;8732	True;True;True;True;True	4660;6492;7563;7619;8970	15990;15991;15992;22071;22072;22073;25788;25789;25790;25791;25792;25961;25962;25963;30617;30618
EG_transcript_11771	EG_transcript_11771	EG_transcript_11771	51.297	475	2	1	0	0	0	0	0	0	0	1	0	0	7.2	2.9	0	0	0	0	0	0	0	2.9	0	0	3329800	2685100	418660	0	0	0	0	0	0	0	226090	0	0				194	5166;8027	True;True	5305;8246	18294;18295;18296;28223
EG_transcript_60505	EG_transcript_60505	EG_transcript_60505	12.504	113	4	4	5	0	0	0	2	1	0	4	4	3	31.9	31.9	44.2	0	0	0	22.1	11.5	0	31.9	31.9	31.9	14961000	2662200	2652300	2593500	0	0	0	0	0	0	2684200	3517900	851220				1947	263;1298;1299;2023;6201	False;False;False;True;True	267;1327;1328;2066;6370	908;909;910;911;912;913;914;915;4380;4381;4382;4383;4384;4385;4386;4387;4388;4389;4390;4391;4392;4393;4394;4395;6968;6969;6970;6971;6972;6973;21632
EG_transcript_21318	EG_transcript_21318	EG_transcript_21318	26.09	244	4	3	3	1	1	0	2	2	1	4	4	1	19.3	13.5	13.5	4.1	4.1	0	9.4	9.4	4.9	19.3	19.3	4.5	34435000	2646900	909590	406960	225840	307050	0	10300000	10172000	5873700	2076000	1397400	118660				954	530;1500;3233;5655;7507	True;True;True;True;True	544;1533;3313;5802;7711	1821;5116;5117;5118;5119;5120;5121;5122;5123;11180;11181;11182;11183;11184;11185;11186;11187;19724;19725;19726;26332;26333;26334;26335;26336;26337
EG_transcript_6495	EG_transcript_6495	EG_transcript_6495	61.241	532	7	7	3	0	0	0	1	0	1	4	4	0	18.2	18	9.8	0	0	0	2.1	0	2.1	7.3	8.3	0	13743000	2628200	2651600	1030700	0	0	0	2238500	0	2684300	1114700	1394600	0				1991	282;5035;5514;5551;5559;6173;7097;7246;7276;7510	True;True;True;True;True;True;True;True;True;True	287;5172;5655;5695;5703;6341;7281;7439;7471;7714	990;991;992;17852;19312;19313;19314;19414;19415;19416;19417;19431;19432;19433;19434;21542;21543;24746;25291;25292;25293;25294;25295;25407;25408;25409;26342
EG_transcript_19178	EG_transcript_19178	EG_transcript_19178	25.305	223	5	6	5	2	1	4	7	9	9	5	4	2	27.8	31.8	24.7	15.7	8.5	19.7	40.4	45.7	42.2	29.1	21.5	10.3	505640000	2619400	5477600	1613100	726240	349360	416940	144450000	176970000	168480000	2156000	2202900	173340				805	1021;2004;2200;3645;3648;4726;5722;5813;6035;6976;8504;8648	True;True;False;False;False;True;False;True;True;True;True;True	1040;2047;2247;3736;3739;4849;5876;5975;6202;7160;8738;8884	3404;3405;3406;3407;3408;6902;6903;6904;7545;7546;7547;7548;7549;7550;7551;7552;12673;12674;12675;12676;12681;12682;12683;12684;12685;12686;16762;16763;16764;16765;16766;16767;16768;16769;16770;16771;19980;19981;19982;19983;20390;20391;20392;21138;21139;21140;21141;21142;21143;24350;24351;29849;29850;29851;29852;29853;29854;29855;29856;30343;30344;30345
EG_transcript_6211	EG_transcript_6211	EG_transcript_6211	59.968	554	1	0	1	0	0	0	1	1	1	1	1	0	2	0	2	0	0	0	2	2	2	2	2	0	31587000	2614400	0	431280	0	0	0	11377000	6147100	8602600	2218000	196380	0				1963	8246	TRUE	8470	28910;28911;28912;28913;28914;28915;28916
EG_transcript_37870	EG_transcript_37870	EG_transcript_37870	12.142	105	3	3	3	0	0	0	1	1	0	3	2	1	36.2	27.6	39	0	0	0	12.4	12.4	0	27.6	19	12.4	11239000	2606700	2664700	1625900	0	0	0	1040300	1276100	0	987700	896670	141130				1603	2374;3445;6161;6917;8287	True;True;True;True;True	2423;3528;6329;7101;8514	8150;8151;8152;8153;8154;8155;8156;8157;11880;11881;11882;11883;21484;21485;24149;29111;29112
EG_transcript_11524	EG_transcript_11524	EG_transcript_11524	34.508	334	2	3	2	0	0	0	3	3	2	2	1	1	9	14.7	9.9	0	0	0	14.4	14.7	9	6.6	4.2	4.2	51049000	2528200	3335100	667790	0	0	0	16210000	14819000	12333000	550820	510410	93672				169	516;1896;4703;4787;4981	True;True;True;True;True	528;1938;4826;4910;5117	1782;6539;6540;6541;16701;16965;16966;16967;16968;16969;16970;16971;17656;17657;17658;17659;17660;17661;17662;17663;17664
EG_transcript_6156	EG_transcript_6156	EG_transcript_6156	51.637	463	2	5	3	0	0	0	0	0	0	4	4	2	4.1	11.7	5.6	0	0	0	0	0	0	8.4	8.4	5.2	22709000	2454100	11024000	3174800	0	0	0	0	0	0	2413300	3084000	559100				1954	3297;8066;8087;8768;8780	True;True;True;True;True	3378;8285;8309;9008;9020	11367;11368;11369;11370;11371;11372;28352;28353;28354;28355;28420;30740;30741;30742;30743;30778;30779;30780;30781;30782;30783
EG_transcript_15058	EG_transcript_15058	EG_transcript_15058	32.284	290	2	2	2	0	0	0	0	2	2	0	0	0	16.2	16.2	8.6	0	0	0	0	8.6	8.6	0	0	0	3742700	2424300	1318400	0	0	0	0	0	0	0	0	0	0				490	3320;8395;8754	True;True;True	3401;8626;8993;8994	11444;11445;11446;29478;29479;30679;30680;30681;30682;30683;30684;30685;30686;30687;30688;30689
EG_transcript_21520	EG_transcript_21520	EG_transcript_21520	29.279	288	2	2	0	0	0	0	0	0	0	2	1	0	9	9	0	0	0	0	0	0	0	6.6	5.9	0	16787000	2421100	3968700	0	0	0	0	0	0	0	8967400	1430100	0				962	126;4145;8239	True;True;True	128;4252;8463	485;486;487;14602;14603;14604;28887
EG_transcript_5325	EG_transcript_5325	EG_transcript_5325	67.735	597	3	5	3	0	0	0	0	0	0	4	5	3	5.7	10.4	5.4	0	0	0	0	0	0	7	8	5	16622000	2417600	3210000	1908200	0	0	0	0	0	0	3960300	4242900	883120				1861	1486;1770;2236;4169;5880;5881;6781;6880;8118	True;True;True;True;True;True;True;True;True	1519;1810;2283;4276;6045;6046;6959;7062;8340	5075;5076;5077;5078;5079;6166;6167;6168;6169;6170;6171;7667;7668;14675;20662;20663;20664;20665;20666;23689;24010;28502;28503
EG_transcript_6387	EG_transcript_6387	EG_transcript_6387	63.861	578	5	4	2	0	0	0	0	0	0	4	4	2	14.2	10.4	5.4	0	0	0	0	0	0	10.4	10.4	6.1	11435000	2413000	2838700	704820	0	0	0	0	0	0	2453900	2530300	493930				1979	4484;5905;6266;6320;6740	True;True;True;True;True	4596;6071;6435;6489;6917	15789;15790;15791;15792;20786;20787;20788;20789;20790;20791;21851;22061;22062;22063;22064;22065;22066;23551;23552;23553;23554;23555
EG_transcript_9691;EG_transcript_42730	EG_transcript_9691	EG_transcript_9691	25.865	238	2	3	1	0	0	0	7	5	5	1	1	1	11.3	18.1	5.9	0	0	0	28.6	21.4	21.4	5.9	5.9	5.9	1844700000	2389400	4197300	216010	0	0	0	642470000	646280000	547070000	752080	929120	359330				2306	803;2609;2891;2892;4173;7629;8305;8618	True;True;True;True;True;True;True;True	821;2669;2960;2961;4280;7837;8534;8852	2684;2685;2686;8973;9937;9938;9939;9940;9941;9942;9943;9944;9945;9946;9947;14682;14683;14684;26778;26779;26780;29174;29175;29176;29177;29178;29179;29180;29181;29182;29183;29184;29185;29186;29187;30216
EG_transcript_30279	EG_transcript_30279	EG_transcript_30279	22.511	204	2	2	1	1	0	0	3	2	2	4	2	0	8.3	8.3	6.9	4.4	0	0	13.7	14.7	9.8	24.5	11.3	0	121630000	2357300	761610	0	331630	0	0	56194000	23908000	34330000	3449700	295420	0				1382	1817;2748;3672;3756;5515;5736	True;True;True;True;True;True	1857;2815;3770;3855;5656;5891	6314;6315;6316;6317;6318;9458;9459;12927;12928;12929;13227;13228;19315;19316;19317;19318;19319;20025;20026
EG_transcript_20945	EG_transcript_20945	EG_transcript_20945	29.25	286	2	2	1	0	0	0	1	1	0	1	1	0	8.7	8.7	3.8	0	0	0	3.8	3.8	0	3.8	3.8	0	13652000	2344300	1227700	449900	0	0	0	3776400	4125000	0	761850	967210	0				934	4890;5878	True;True	5024;6043	17357;17358;17359;17360;17361;17362;17363;20654;20655;20656
EG_transcript_9908	EG_transcript_9908	EG_transcript_9908	45.701	427	2	3	1	0	0	0	1	1	1	1	1	0	7.7	11.9	5.2	0	0	0	2.6	2.6	2.6	2.6	5.2	0	27681000	2321100	2074200	385830	0	0	0	7083900	8440700	6837300	345860	192000	0				2325	230;2832;3500	True;True;True	233;2901;3584	788;9751;9752;9753;9754;12079;12080;12081;12082;12083;12084
EG_transcript_4493	EG_transcript_4493	EG_transcript_4493	65.037	609	4	1	5	0	0	0	0	1	1	0	0	0	6.4	2.3	7.9	0	0	0	0	2.3	2.3	0	0	0	16083000	2318900	214000	3039000	0	0	0	0	4950900	5559900	0	0	0				1726	3755;5947;7594;7893;8863	True;True;True;True;True	3854;6114;7802;8107;9106	13225;13226;20900;20901;26662;26663;27755;27756;27757;27758;27759;31064
EG_transcript_6278	EG_transcript_6278	EG_transcript_6278	68.139	645	2	2	1	0	0	0	0	0	0	1	1	1	7.4	7.4	2	0	0	0	0	0	0	2	2	2	8838500	2293900	2636000	1326800	0	0	0	0	0	0	1135500	897180	549170				1969	30;3181	True;True	30;3260	126;127;11007;11008;11009;11010;11011;11012
EG_transcript_30674	EG_transcript_30674	EG_transcript_30674	22.483	208	2	2	2	0	0	0	0	0	1	2	1	1	18.3	18.3	18.3	0	0	0	0	0	6.7	18.3	6.7	6.7	22888000	2255600	7325900	1111500	0	0	0	0	0	8903700	2585600	588640	116680				1403	2850;8798	True;True	2919;9039	9795;9796;9797;9798;30841;30842;30843;30844;30845;30846;30847;30848;30849
EG_transcript_2364	EG_transcript_2364	EG_transcript_2364	83.922	803	2	2	2	0	0	0	0	0	0	2	2	2	3.4	3.4	3.4	0	0	0	0	0	0	3.4	3.4	3.4	14732000	2252300	3322800	2328800	0	0	0	0	0	0	3359000	2920700	548260				1086	119;1414	True;True	121;1447	463;464;465;466;467;468;469;470;4826;4827;4828;4829;4830;4831
EG_transcript_20895;EG_transcript_29410	EG_transcript_20895;EG_transcript_29410	EG_transcript_20895;EG_transcript_29410	16.973	148	2	3	4	0	0	0	6	6	6	3	2	1	16.9	27.7	32.4	0	0	0	52.7	52.7	52.7	25	16.9	8.1	714460000	2216900	4637300	8199200	0	0	0	204680000	256310000	234990000	1300300	1949100	181040				930	635;1733;3557;3808;4072;5531;5792;5901	True;True;True;True;True;True;True;True	650;1770;3643;3907;4177;5674;5950;6066	2177;2178;2179;2180;2181;2182;2183;2184;6016;6017;6018;12280;12281;12282;12283;12284;12285;13396;14324;19344;19345;19346;19347;20211;20212;20213;20214;20215;20760;20761;20762;20763;20764;20765;20766;20767;20768
EG_transcript_26374	EG_transcript_26374	EG_transcript_26374	17.448	157	3	2	3	0	1	1	4	2	4	3	1	2	16.6	14.6	20.4	0	8.9	8.9	25.5	14.6	25.5	19.7	5.7	14.6	53725000	2214500	0	348530	0	0	0	22118000	0	27601000	1443500	0	0				1228	5714;7343;8613;8802	False;True;False;True	5867;5868;7543;8847;9044	19944;19945;19946;19947;19948;19949;19950;19951;19952;19953;19954;19955;19956;25729;25730;25731;25732;30187;30188;30189;30190;30191;30192;30193;30194;30195;30869;30870;30871;30872;30873
EG_transcript_2970	EG_transcript_2970	EG_transcript_2970	83.687	752	5	5	8	0	0	0	3	1	1	1	4	2	11.7	12.5	15.3	0	0	0	7	2.8	2.8	3.5	9.4	4	24924000	2163500	5184100	4016600	0	0	0	6511800	3011800	1674600	815960	1310900	234750				1351	1142;1861;3439;7076;8331;8608;8609;8769;8794	True;True;True;True;True;True;True;True;True	1167;1903;3522;7260;8561;8842;8843;9009;9034;9035	3870;3871;3872;3873;3874;6451;6452;11862;11863;11864;11865;24668;24669;24670;29300;29301;30176;30177;30178;30179;30180;30181;30744;30745;30746;30747;30824;30825;30826;30827;30828;30829;30830;30831
EG_transcript_3146	EG_transcript_3146	EG_transcript_3146	80.024	714	4	2	2	0	0	0	5	5	5	1	1	1	5.3	3.8	3.1	0	0	0	10.4	10.4	9.2	1.5	1.5	1.5	155480000	2141900	1591400	1401600	0	0	0	40962000	51493000	56938000	427290	412800	113700				1421	910;1154;3420;3421;5005;6892;8261;8808	True;True;True;True;True;True;True;True	928;1179;3502;3503;5141;7074;8487;9050	2999;3000;3001;3002;3909;3910;3911;11788;11789;11790;17741;24045;24046;24047;24048;24049;28998;28999;29000;30886;30887;30888;30889;30890;30891;30892;30893;30894
EG_transcript_22232	EG_transcript_22232	EG_transcript_22232	23.553	217	2	3	4	0	0	0	1	1	1	2	3	3	9.7	19.8	28.6	0	0	0	10.1	10.1	4.6	14.7	23.5	23.5	54166000	2126400	3095900	11521000	0	0	0	12518000	8982300	4833900	4243400	4775000	2070900				1006	844;5067;7179;8391	True;True;True;True	862;5204;7367;8621	2811;2812;2813;17943;17944;17945;17946;17947;17948;17949;17950;25053;25054;25055;25056;25057;25058;25059;29462;29463;29464;29465
EG_transcript_11815	EG_transcript_11815	EG_transcript_11815	33.991	307	2	3	6	0	0	0	0	2	0	5	3	1	8.5	16	22.8	0	0	0	0	7.5	0	19.5	16	3.6	30533000	2114700	3481900	6247500	0	0	0	0	12497000	0	2950500	3105200	136120				201	3643;4052;4559;7161;7280;8345	True;True;True;True;True;True	3734;4153;4672;7349;7475;8575	12665;14152;14153;14154;14155;14156;14157;14158;16032;16033;24982;24983;24984;24985;24986;24987;25418;25419;25420;25421;25422;29343;29344;29345;29346
EG_transcript_21056	EG_transcript_21056	EG_transcript_21056	15.028	139	2	2	1	0	0	0	0	1	0	1	0	0	14.4	14.4	7.9	0	0	0	0	6.5	0	6.5	0	0	33255000	2108800	3210200	252410	0	0	0	0	26890000	0	792760	0	0				940	5279;6104	True;True	5420;6272	18623;18624;18625;18626;21335;21336;21337
EG_transcript_10498	EG_transcript_10498	EG_transcript_10498	49.691	447	4	3	2	0	0	0	5	5	6	1	2	0	9.4	7.2	5.1	0	0	0	13.6	17.7	17.4	1.8	5.1	0	283440000	2091600	1221000	791660	0	0	0	89549000	96688000	91647000	837900	618210	0				65	602;969;1168;1590;2165;4565;6786;7954	True;True;True;True;True;True;True;True	616;988;1193;1625;2212;4678;6964;8172	2067;2068;2069;2070;3203;3204;3205;3947;3948;3949;3950;3951;5401;7429;7430;7431;16048;16049;16050;16051;16052;16053;16054;16055;23707;27977;27978;27979;27980;27981;27982
EG_transcript_19149	EG_transcript_19149	EG_transcript_19149	37.08	327	1	1	1	0	0	0	1	2	2	1	1	1	4	4	4	0	0	0	4	8	8	4	4	4	93721000	2070200	2081400	894740	0	0	0	19933000	33346000	31210000	1631800	2038400	516110				804	2751;8229	True;True	2819;8453	9494;9495;28854;28855;28856;28857;28858;28859;28860;28861;28862
EG_transcript_19430	EG_transcript_19430	EG_transcript_19430	14.172	122	1	1	1	0	0	0	1	1	1	1	1	0	9	9	9	0	0	0	9	9	9	9	9	0	100820000	2064300	3345300	1167300	0	0	0	31577000	29950000	31410000	741120	566880	0				823	2644	TRUE	2706	9110;9111;9112;9113;9114;9115;9116;9117
EG_transcript_785	EG_transcript_785	EG_transcript_785	79.198	746	3	3	3	1	0	0	2	2	2	3	4	1	5.8	5.8	4.3	2.3	0	0	4.6	4.6	4.6	5.8	7.9	1.5	69734000	2005200	3509800	2870800	0	0	0	17759000	20842000	19189000	1503600	1928800	125060				2129	280;945;4767;5233;6248;8369	True;True;True;True;True;True	285;964;4890;5373;6417;8599	986;3119;3120;3121;3122;3123;3124;3125;16908;18494;18495;18496;18497;18498;21796;29403;29404;29405;29406;29407;29408;29409;29410;29411
EG_transcript_15470	EG_transcript_15470	EG_transcript_15470	26.717	257	4	5	4	0	0	0	0	1	1	3	2	1	21.8	26.1	19.1	0	0	0	0	4.7	4.7	14.4	11.7	4.3	17272000	1979600	4970300	2702800	0	0	0	0	2321500	2015200	1214100	1850700	217360				526	988;989;1113;4038;4366;5221;5222	True;True;True;True;True;True;True	1007;1008;1137;4138;4475;5361;5362	3293;3294;3295;3296;3297;3298;3299;3300;3301;3302;3303;3732;3733;14107;14108;15336;18463;18464;18465;18466;18467
EG_transcript_958	EG_transcript_958	EG_transcript_958	122.81	1120	3	2	1	0	0	0	0	0	0	2	1	1	5	2.9	1.1	0	0	0	0	0	0	2.9	1.1	1.1	8644600	1979600	2540600	1216600	0	0	0	0	0	0	1569200	1034900	303690				2292	1296;1318;2124;3194	True;True;True;True	1325;1348;2171;3273	4373;4374;4375;4376;4377;4378;4442;7313;11043;11044
EG_transcript_23762	EG_transcript_23762	EG_transcript_23762	28.189	252	4	0	1	0	0	0	3	2	2	2	0	0	20.2	0	3.6	0	0	0	17.1	13.1	13.1	7.5	0	0	30941000	1976100	0	115120	0	0	0	14779000	9731700	3420000	919390	0	0				1092	1610;3499;5121;6639;8797	True;True;True;True;True	1645;3583;5259;6811;9038	5472;5473;5474;12078;18156;18157;18158;23164;23165;23166;23167;23168;23169;23170;30838;30839;30840
EG_transcript_22254;EG_transcript_57125	EG_transcript_22254	EG_transcript_22254	33.802	297	2	0	1	1	1	1	3	2	3	1	2	3	9.1	0	3.7	3.7	3.7	3.7	14.8	9.1	14.8	3.7	9.1	14.8	240340000	1959500	0	794490	316700	601710	1749700	87763000	68879000	69751000	2763500	3975900	1789800				1010	5860;6617;7547	True;True;True	6025;6789;7752	20600;20601;20602;20603;20604;20605;23099;23100;23101;26475;26476;26477;26478;26479;26480;26481;26482;26483;26484;26485;26486
EG_transcript_25636	EG_transcript_25636	EG_transcript_25636	18.974	176	2	3	2	0	0	0	3	3	3	3	2	2	19.3	31.2	19.3	0	0	0	31.2	31.2	31.2	31.2	23.3	19.9	95210000	1955000	4696400	1833800	0	0	0	20173000	27559000	27084000	4578500	6376800	954250				1189	18;137;7120	True;True;True	18;139;7304	68;69;70;71;72;73;74;75;512;513;514;515;516;517;518;24832;24833;24834;24835;24836;24837;24838;24839
EG_transcript_9991	EG_transcript_9991	EG_transcript_9991	54.234	503	3	4	3	0	0	0	2	2	2	3	3	2	7.6	11.7	7.6	0	0	0	5.8	5.8	5.8	7.6	7.6	5.8	39429000	1939300	2783700	1737200	0	0	0	8703700	9586100	11489000	1071700	1917300	200810				2332	720;1761;6890;8598	True;True;True;True	736;1800;1801;7072;8832	2449;2450;2451;2452;2453;6118;6119;6120;6121;6122;6123;6124;6125;6126;6127;6128;24035;24036;24037;24038;24039;24040;24041;24042;24043;30145
EG_transcript_4677;EG_transcript_17220	EG_transcript_4677	EG_transcript_4677	60.848	567	2	3	1	0	0	0	2	2	1	2	6	4	6.3	8.1	1.8	0	0	0	3	3	1.2	5.3	17.3	13.6	93464000	1939000	3822900	1708400	0	0	0	30187000	29447000	15714000	1653000	7400000	1591500				1754	636;2113;4315;6449;6845;6991;8575	True;True;True;True;True;True;True	651;2159;4424;6620;7027;7175;8809	2185;7286;7287;15182;15183;15184;15185;15186;15187;15188;22545;22546;22547;23915;24404;24405;30069;30070;30071;30072;30073;30074;30075
EG_transcript_17531	EG_transcript_17531	EG_transcript_17531	39.189	344	5	6	6	2	1	2	8	10	9	8	6	4	19.2	25.9	25.9	9.3	2.9	9.3	28.5	28.5	28.5	31.4	20.3	14.2	700990000	1914800	6776600	9454300	3092600	636210	2119300	166970000	225960000	263860000	12815000	6907300	487980				684	341;371;1234;1407;1489;2189;2742;3940;3980;4085;6627;7050;7592;7593	True;True;True;True;True;True;True;True;True;True;True;True;True;True	347;378;379;1261;1440;1522;2236;2809;4040;4080;4191;6799;7234;7800;7801	1187;1188;1189;1190;1191;1284;1285;1286;1287;1288;1289;1290;1291;1292;1293;1294;1295;1296;1297;1298;4155;4156;4157;4158;4159;4160;4161;4162;4163;4805;5084;5085;7517;7518;7519;9428;9429;9430;9431;9432;9433;9434;9435;9436;9437;9438;13782;13783;13784;13785;13925;14361;14362;23131;23132;24573;24574;24575;24576;24577;24578;24579;24580;26647;26648;26649;26650;26651;26652;26653;26654;26655;26656;26657;2…
EG_transcript_14681	EG_transcript_14681	EG_transcript_14681	41.517	415	4	2	1	0	0	0	0	0	0	4	3	1	21	15.7	5.8	0	0	0	0	0	0	21.7	18.6	5.8	8377800	1908600	2521100	660110	0	0	0	0	0	0	1475700	1413100	399170				450	19;28;96;210;259;7104	True;True;True;True;True;True	19;28;98;213;263;7288	76;118;119;120;121;122;123;389;390;733;892;893;24763;24764;24765
EG_transcript_4987;EG_transcript_35804;EG_transcript_29148	EG_transcript_4987	EG_transcript_4987	59.969	525	4	3	4	1	0	2	11	12	9	3	2	3	10.7	6.9	9.3	3	0	6.9	22.3	21.9	20	8.4	5.3	9	2589300000	1897700	2102600	1837600	731820	0	1181600	728180000	921760000	928700000	1379800	852230	671290				1812	271;555;1555;1758;1997;2266;2292;4178;4337;7107;7272;8144;8145;8445	True;True;True;True;True;True;True;True;True;True;True;True;True;True	275;569;1591;1797;2040;2314;2341;4285;4286;4446;7291;7467;8366;8367;8679	939;940;941;942;943;944;945;946;947;948;949;950;951;1904;5304;5305;6109;6110;6111;6112;6113;6890;6891;7799;7896;7897;7898;7899;7900;7901;7902;7903;7904;14690;14691;15260;15261;15262;24774;24775;24776;24777;24778;25387;25388;25389;25390;25391;25392;25393;25394;28583;28584;28585;28586;29655;29656;29657;29658;29659;29660
EG_transcript_1954	EG_transcript_1954	EG_transcript_1954	102.34	1007	6	8	3	0	0	0	0	0	0	3	4	1	8.5	12.9	5	0	0	0	0	0	0	4.4	5.1	1.3	8151000	1895000	3822300	635840	0	0	0	0	0	0	708430	983920	105430				832	187;320;949;6045;6373;6508;7157;7374;7395	True;True;True;True;True;True;True;True;True	190;326;968;6212;6542;6679;7345;7574;7595	669;670;671;1127;1128;1129;3134;3135;3136;3137;3138;21164;21165;22265;22266;22739;22740;22741;22742;22743;22744;24970;24971;25820;25879
EG_transcript_2928	EG_transcript_2928	EG_transcript_2928	91.515	808	1	1	1	0	0	0	0	0	1	1	1	1	1.5	1.5	1.5	0	0	0	0	0	1.5	1.5	1.5	1.5	13099000	1887100	3100300	2571200	0	0	0	0	0	0	2265500	702040	2572500				1335	8407	TRUE	8639;8640	29535;29536;29537;29538;29539;29540;29541;29542
EG_transcript_41871	EG_transcript_41871	EG_transcript_41871	14.22	131	4	4	3	1	0	0	7	7	6	2	3	0	41.2	41.2	26	10.7	0	0	67.9	67.9	67.2	17.6	26	0	1626300000	1851100	2353700	901330	946820	0	0	443640000	658160000	515000000	1182900	2254100	0				1671	97;98;2088;2330;5519;6605;6713	True;True;True;True;True;True;True	99;100;2134;2379;5660;6777;6888;6889	391;392;393;394;395;396;397;398;399;7199;7200;7201;7202;7203;7204;7205;7206;8004;8005;8006;8007;8008;8009;8010;8011;8012;8013;8014;8015;8016;8017;8018;8019;8020;19323;19324;19325;19326;19327;19328;23054;23055;23056;23420;23421;23422;23423;23424;23425;23426;23427;23428;23429;23430;23431;23432
EG_transcript_36844	EG_transcript_36844	EG_transcript_36844	18.828	177	2	2	2	0	0	0	0	1	1	2	1	0	18.6	16.9	18.6	0	0	0	0	7.3	7.3	18.6	6.8	0	17768000	1847100	1834000	1396300	0	0	0	0	5115400	3666100	1734700	2174700	0				1582	121;2872;7053;7217	True;True;True;True	123;2941;7237;7408	472;473;474;475;476;9866;24588;24589;25208;25209;25210
EG_transcript_9203	EG_transcript_9203	EG_transcript_9203	49.057	475	2	3	1	0	2	2	0	1	0	2	1	2	4	4	1.9	0	4	4	0	4	0	4	1.9	4	151450000	1842000	4492300	0	0	118540000	17744000	0	6898800	0	1336900	0	597510				2262	7116;7117;8228	False;True;True	7300;7301;8452	24805;24806;24807;24808;24809;24810;24811;24812;24813;24814;24815;24816;24817;24818;24819;24820;28850;28851;28852;28853
EG_transcript_21824;EG_transcript_13247	EG_transcript_21824	EG_transcript_21824	26.544	237	2	3	1	0	0	0	2	2	2	1	1	1	11	16.9	5.9	0	0	0	11	11	11	5.9	5.9	5.9	51520000	1796700	2353400	428340	0	0	0	16683000	12946000	16082000	465500	537160	228680				982	593;3702;4304	True;True;True	607;3800;4413	2024;2025;2026;2027;2028;13030;13031;13032;13033;13034;13035;13036;13037;13038;15136
EG_transcript_8709;EG_transcript_15767	EG_transcript_8709	EG_transcript_8709	39.714	384	4	2	7	0	0	0	14	13	13	6	6	2	19.3	7.6	33.3	0	0	0	43	40.9	40.9	29.9	26.8	7.3	7835900000	1777200	1293400	2782000	0	0	0	2349600000	2774000000	2702600000	1725700	1745800	397310				2213	425;1362;2798;2823;2927;2928;3223;3224;6174;6898;6930;7458;8152;8639	True;True;True;True;True;True;True;True;True;True;True;True;True;True	433;1393;2866;2892;2996;2997;2998;3303;3304;6342;7080;7114;7659;8374;8875	1466;1467;1468;4592;4593;4594;4595;4596;4597;4598;4599;4600;4601;4602;9655;9719;9720;9721;9722;9723;9724;9725;9726;9727;9728;10069;10070;10071;10072;10073;10074;10075;10076;10077;10078;10079;10080;10081;11147;11148;11149;11150;11151;11152;11153;11154;11155;21544;21545;21546;24063;24064;24065;24066;24067;24068;24069;24070;24071;24072;24073;24190;24191;24192;24193;24194;24195;24196;24197;24198;2613…
EG_transcript_9538;EG_transcript_3659	EG_transcript_9538	EG_transcript_9538	60.201	535	5	4	3	0	0	0	0	0	0	0	1	0	11.4	8.8	6.2	0	0	0	0	0	0	0	2.1	0	4283000	1774400	2100800	198070	0	0	0	0	0	0	0	209700	0				2286	21;109;246;3944;4204;4281	True;True;True;True;True;True	21;111;250;4044;4312;4390	82;83;84;439;838;839;840;841;13798;14790;14791;15062;15063
EG_transcript_13679	EG_transcript_13679	EG_transcript_13679	33.434	295	3	3	4	2	2	1	3	3	3	3	1	0	13.6	13.6	20	10.2	10.2	6.4	13.6	13.6	13.6	13.6	3.7	0	110690000	1748400	2598800	2428700	1658700	747110	626080	34308000	35103000	29164000	1468600	834200	0				366	2050;2777;3558;7901	True;True;True;True	2093;2845;3644;8115	7068;7069;7070;7071;7072;7073;7074;7075;7076;7077;9600;12286;12287;12288;12289;12290;12291;12292;27787;27788;27789;27790;27791;27792;27793;27794;27795;27796;27797
EG_transcript_9015;EG_transcript_42241	EG_transcript_9015	EG_transcript_9015	50.203	455	4	4	1	0	0	1	9	9	9	0	0	0	10.1	10.1	2.2	0	0	2.4	28.8	28.6	28.6	0	0	0	943640000	1733600	3569000	257610	0	0	439070	134850000	389130000	413660000	0	0	0				2239	239;536;1877;2103;3205;3410;4177;4305;5214;7552;8386	True;True;True;True;True;True;True;True;True;True;True	243;550;1919;2149;3284;3285;3492;4284;4414;5354;7757;8616	816;817;818;819;820;1844;1845;1846;1847;1848;1849;6485;6486;6487;6488;7250;7251;7252;11083;11084;11085;11086;11087;11088;11744;11745;11746;14689;15137;15138;15139;15140;15141;15142;15143;18437;18438;18439;26495;26496;26497;29449;29450;29451;29452
EG_transcript_9827;EG_transcript_34523	EG_transcript_9827;EG_transcript_34523	EG_transcript_9827;EG_transcript_34523	42.093	379	2	2	0	0	0	0	2	4	5	2	3	0	7.1	7.1	0	0	0	0	7.1	14	19	7.1	12.9	0	166250000	1728400	2559500	0	0	0	0	39364000	56839000	64632000	401570	727310	0				2315	2223;2256;2981;4634;4970	True;True;True;True;True	2270;2304;3052;4754;5106	7614;7615;7616;7770;7771;7772;10292;10293;10294;10295;10296;10297;10298;10299;10300;16448;16449;16450;16451;16452;16453;16454;17629
EG_transcript_27537	EG_transcript_27537	EG_transcript_27537	15.092	132	3	4	2	0	0	0	1	0	1	3	2	3	34.1	34.1	9.1	0	0	0	8.3	0	8.3	18.9	9.1	28	20947000	1722900	3402100	1526300	0	0	0	3289000	0	3737500	4063100	2560900	645370				1273	2142;3979;4819;4904;6057	True;True;True;True;True	2189;4079;4942;4943;5038;6224	7351;7352;7353;7354;7355;7356;7357;13918;13919;13920;13921;13922;13923;13924;17075;17076;17077;17411;21205;21206
EG_transcript_14419	EG_transcript_14419	EG_transcript_14419	28.835	269	2	3	4	0	0	0	1	1	1	2	1	1	6.7	11.5	26.8	0	0	0	4.8	4.8	4.8	11.5	4.8	4.8	26944000	1703300	3718500	2265800	0	0	0	4678300	7841000	4979300	748930	805720	203080				425	3250;7818;7819;8254;8267	True;True;True;True;True	3330;8030;8031;8479;8493	11230;27469;27470;27471;27472;27473;27474;28953;29029;29030;29031;29032;29033;29034;29035;29036
EG_transcript_22742	EG_transcript_22742	EG_transcript_22742	22.67	204	2	2	1	0	0	0	2	2	1	2	2	0	6.9	6.9	6.9	0	0	0	11.3	12.3	6.4	12.3	6.9	0	22609000	1692100	814620	379440	0	0	0	6952800	8341600	3052200	644410	732160	0				1044	567;1803;2485;2486	True;True;True;True	581;1843;2541;2542	1942;1943;1944;1945;6275;8548;8549;8550;8551;8552;8553;8554;8555;8556
EG_transcript_5896	EG_transcript_5896	EG_transcript_5896	72.236	670	3	4	2	0	0	0	1	1	0	3	2	3	7.5	8.8	4.9	0	0	0	2.5	2.5	0	7.5	4.9	7.5	14117000	1685100	3204600	1044800	0	0	0	1378800	1772300	0	2304500	1768800	957840				1930	1335;1924;2245;2856	True;True;True;True	1366;1966;2292;2925	4495;6630;6631;6632;6633;6634;6635;7707;7708;7709;7710;7711;7712;9816;9817;9818;9819;9820;9821
EG_transcript_18132	EG_transcript_18132	EG_transcript_18132	24.793	217	2	2	2	0	0	0	2	2	2	2	2	2	13.8	13.8	13.8	0	0	0	13.8	13.8	13.8	13.8	13.8	13.8	59794000	1682800	1941900	3112000	0	0	0	17411000	14412000	11864000	2351100	5193500	1826300				736	2705;7761	True;True	2770;7971	9324;9325;9326;9327;9328;9329;9330;9331;9332;9333;27263;27264;27265;27266;27267;27268;27269;27270;27271
EG_transcript_22894	EG_transcript_22894	EG_transcript_22894	28.233	278	2	2	3	0	0	0	0	0	0	2	2	2	7.6	7.2	11.2	0	0	0	0	0	0	7.2	7.2	7.2	7365000	1654200	1676100	1591900	0	0	0	0	0	0	970870	1168000	303930				1055	2752;5760;7026	True;True;True	2820;5917;7210	9496;9497;9498;9499;9500;9501;20107;20108;20109;20110;20111;24501;24502
EG_transcript_264	EG_transcript_264	EG_transcript_264	167.16	1571	4	2	1	0	0	0	0	0	0	4	4	2	4.1	3.2	1.4	0	0	0	0	0	0	5.5	5.5	2.8	7684800	1649700	1675800	248660	0	0	0	0	0	0	1963600	1797200	349770				1229	581;822;1003;6422;6620	True;True;True;True;True	595;840;1022;6592;6792	1995;1996;1997;2737;2738;2739;2740;2741;2742;3338;3339;3340;22453;23104;23105;23106;23107
EG_transcript_28592	EG_transcript_28592	EG_transcript_28592	23.986	230	2	1	1	0	0	0	2	2	1	2	2	1	17.4	3.5	3.5	0	0	0	17.4	17.4	13.9	17.4	17.4	3.5	142360000	1628400	794030	697670	0	0	0	42352000	52106000	42218000	1326000	1067300	171830				1306	4937;8380	True;True	5071;8610	17511;17512;17513;17514;17515;17516;17517;17518;17519;29431;29432;29433;29434;29435;29436;29437;29438
EG_transcript_14690	EG_transcript_14690	EG_transcript_14690	42.249	389	4	5	5	0	0	0	1	2	1	4	4	3	14.9	13.6	13.4	0	0	0	2.8	5.1	3.3	10.8	11.1	8	22801000	1623600	2628000	2050500	0	0	0	2409600	5305900	2859800	2235200	2950300	738070				451	2002;3232;5071;5072;6167;7312;7642;8275	True;True;True;True;True;True;True;True	2045;3312;5208;5209;6335;7508;7850;8502	6897;6898;11179;17955;17956;17957;17958;17959;17960;17961;17962;17963;17964;17965;17966;17967;17968;17969;17970;21522;21523;25554;25555;25556;25557;25558;26819;26820;29065;29066;29067;29068;29069
EG_transcript_8048	EG_transcript_8048	EG_transcript_8048	50.505	476	5	5	4	1	1	1	10	11	8	10	9	8	13.9	15.8	11.8	4	3.4	4	30.5	30.9	26.7	30	27.7	25.2	644910000	1600800	2081300	1219100	101060	171130	442690	168340000	280030000	156000000	10134000	14808000	9979600				2144	965;1018;2713;3299;3426;4394;5020;5927;6481;6542;6603;6684;7983;8002;8003	True;True;True;True;True;True;True;True;True;True;True;True;True;True;True	984;1037;2778;3380;3508;4504;5157;6093;6652;6713;6775;6859;8201;8220;8221	3192;3193;3194;3195;3196;3197;3198;3199;3400;3401;9354;9355;9356;9357;9358;9359;11374;11375;11376;11377;11378;11802;11803;11804;15431;15432;15433;15434;15435;15436;15437;15438;15439;15440;15441;15442;15443;15444;15445;17792;17793;17794;17795;17796;20843;20844;22654;22655;22656;22657;22658;22659;22849;22850;22851;22852;22853;22854;22855;22856;22857;23049;23050;23051;23052;23319;23320;23321;28078;2…
EG_transcript_8912	EG_transcript_8912	EG_transcript_8912	41.5	389	3	3	2	2	1	2	17	17	17	4	3	1	11.8	11.8	6.4	8.7	5.4	8.7	53	53	53	15.2	11.8	3.1	5362700000	1573700	2851600	853940	373040	2062500	1237900	1702700000	1631300000	2016200000	929350	2510400	115530				2227	851;1178;1207;1934;2700;3568;3597;3743;3950;5102;6967;7407;7435;7546;7689;7949;7950	True;True;True;True;True;True;True;True;True;True;True;True;True;True;True;True;True	869;1204;1234;1976;2765;3655;3687;3842;4050;5239;7151;7607;7636;7750;7751;7899;8167;8168	2833;2834;2835;2836;2837;2838;3987;3988;3989;4065;4066;4067;6666;6667;6668;6669;6670;9312;9313;9314;9315;12328;12329;12330;12331;12332;12333;12334;12335;12336;12468;12469;12470;13162;13163;13164;13165;13166;13167;13168;13169;13170;13171;13172;13173;13174;13175;13176;13177;13178;13179;13180;13810;13811;13812;18099;18100;18101;24315;24316;24317;24318;25910;25911;25912;25913;25914;25915;25916;25917;…
EG_transcript_30956	EG_transcript_30956	EG_transcript_30956	22.354	212	3	2	3	0	0	0	1	2	0	2	0	2	23.1	9.4	23.1	0	0	0	4.2	9.4	0	18.9	0	9.4	40988000	1565700	1550600	1301300	0	0	0	13274000	22154000	0	714000	0	428350				1410	1115;4333;4554	True;True;False	1139;4442;4667	3737;3738;3739;3740;3741;3742;15244;15245;15246;15247;15248;15249;16011;16012;16013
EG_transcript_19426	EG_transcript_19426	EG_transcript_19426	27.802	245	7	4	5	0	1	3	7	5	8	5	4	3	32.2	16.3	24.1	0	7.8	15.1	32.2	24.1	35.9	23.7	15.5	15.9	137660000	1564000	1152800	851540	0	0	145870	48783000	30022000	51854000	2199200	870710	214910				822	2200;3645;3646;3647;5722;5812;5940;6776;7055;7243;8615;8852	False;False;True;True;False;True;True;True;False;True;True;True	2247;3736;3737;3738;5876;5974;6107;6954;7239;7436;8849;9095	7545;7546;7547;7548;7549;7550;7551;7552;12673;12674;12675;12676;12677;12678;12679;12680;19980;19981;19982;19983;20386;20387;20388;20389;20876;20877;20878;20879;20880;23668;23669;23670;23671;23672;23673;23674;23675;23676;24591;24592;24593;24594;24595;24596;24597;24598;24599;24600;24601;24602;25282;30205;30206;30207;31031;31032;31033
EG_transcript_7150	EG_transcript_7150	EG_transcript_7150	56.533	481	3	5	2	0	0	0	0	0	0	3	2	3	8.1	13.3	6	0	0	0	0	0	0	8.1	6	8.1	10696000	1563500	3311300	1023700	0	0	0	0	0	0	2170400	1938000	688970				2062	144;3400;6414;6430;7634	True;True;True;True;True	147;3482;6584;6600;7842	542;11694;11695;11696;11697;22437;22438;22439;22440;22441;22442;22479;26792;26793;26794;26795;26796;26797
EG_transcript_16406	EG_transcript_16406	EG_transcript_16406	38.173	353	1	1	4	3	5	4	23	18	16	3	3	1	4.2	4.2	17.8	11	16.7	16.4	56.4	55.2	51	12.2	15	5.1	16521000000	1562700	1514900	5381900	208990	22115000	39417000	7108900000	4840300000	4494900000	3404100	3294700	0				601	33;1091;1621;1622;3021;3086;3595;4133;4166;4167;4616;4617;5220;5768;6509;6903;6904;7968;7969;8236;8237;8238;8514	True;True;True;True;True;True;True;True;True;True;True;True;True;True;True;True;True;True;True;True;True;True;True	33;1113;1656;1657;3095;3162;3683;3684;4239;4240;4273;4274;4733;4734;5360;5925;6680;7085;7086;7087;7088;8186;8187;8460;8461;8462;8748	135;136;137;138;139;140;141;142;143;3643;3644;3645;3646;3647;5510;5511;5512;5513;5514;5515;5516;5517;5518;5519;10462;10463;10464;10465;10466;10467;10468;10469;10470;10713;10714;10715;10716;12452;12453;12454;12455;12456;12457;12458;12459;12460;14556;14557;14558;14559;14560;14561;14562;14563;14667;14668;14669;16306;16307;16308;16309;16310;16311;16312;16313;16314;16315;16316;16317;16318;16319;16320;…
EG_transcript_4853	EG_transcript_4853	EG_transcript_4853	78.977	714	3	3	1	0	0	0	0	1	0	2	2	0	4.6	4.6	1.4	0	0	0	0	1.4	0	3.2	3.2	0	5275200	1541600	1907500	0	0	0	0	0	0	0	796070	1030100	0				1787	22;1122;6927	True;True;True	22;1146;7111	85;86;87;88;89;90;91;92;93;3782;3783;24173;24174;24175;24176
EG_transcript_7192	EG_transcript_7192	EG_transcript_7192	34.656	320	3	1	3	0	0	0	7	7	9	2	1	0	11.6	3.8	12.5	0	0	0	25.6	25.6	25.6	8.8	3.8	0	1230900000	1540200	475020	1013500	0	0	0	435910000	286940000	503620000	1019000	401790	0				2067	999;2830;3486;3896;4652;5953;7092;8435;8436	True;True;True;True;True;True;True;True;True	1018;2899;3570;3996;4772;6120;7276;8669;8670	3326;3327;3328;3329;9748;9749;12037;12038;12039;13673;13674;13675;13676;13677;13678;16491;16492;16493;16494;16495;16496;16497;16498;16499;20912;24733;24734;24735;24736;24737;29618;29619;29620;29621;29622;29623
EG_transcript_6381	EG_transcript_6381	EG_transcript_6381	70.558	646	2	2	2	0	0	0	0	0	0	2	2	2	4.8	4.8	4.8	0	0	0	0	0	0	4.8	4.8	4.8	7641300	1526300	1388200	818160	0	0	0	0	0	0	1731200	1773400	403930				1978	42;3432	True;True	42;3514	170;171;172;173;174;175;11819;11820;11821;11822;11823;11824
EG_transcript_40935;EG_transcript_46334	EG_transcript_40935	EG_transcript_40935	13.371	118	2	1	2	0	0	0	3	2	2	0	0	0	19.5	5.9	19.5	0	0	0	29.7	19.5	19.5	0	0	0	120570000	1512700	1798600	2203500	0	0	0	50012000	33005000	32037000	0	0	0				1656	3885;4500;6978	True;True;True	3985;4612;7162	13651;15850;15851;15852;15853;15854;24357;24358;24359;24360;24361;24362
EG_transcript_8024	EG_transcript_8024	EG_transcript_8024	54.772	498	3	2	1	0	0	0	1	0	0	0	0	0	5.2	3	1.4	0	0	0	1.4	0	0	0	0	0	6864400	1510600	1321800	512670	0	0	0	3519300	0	0	0	0	0				2141	1806;4576;5593;7586	True;True;True;True	1846;4692;5738;7794	6286;6287;16188;16189;16190;19548;26629
EG_transcript_9861	EG_transcript_9861	EG_transcript_9861	56.891	525	4	4	3	0	0	0	5	4	3	3	3	0	12.6	8	10.1	0	0	0	11.8	9.3	7.6	10.1	6.9	0	61516000	1480900	864820	1336800	0	0	0	22972000	16683000	16553000	1109900	515310	0				2321	60;307;506;731;4481;4554;4881	True;True;True;True;True;True;True	61;313;518;747;4593;4667;5015	250;251;1073;1074;1075;1076;1077;1078;1079;1080;1751;1752;1753;2473;2474;2475;2476;2477;2478;15781;15782;15783;15784;15785;16011;16012;16013;17324;17325;17326;17327
EG_transcript_28533	EG_transcript_28533	EG_transcript_28533	18.878	170	3	3	3	0	0	0	0	2	1	2	2	1	22.4	22.4	22.4	0	0	0	0	15.3	5.3	21.8	10	10	25683000	1467600	2245500	1265700	0	0	0	0	12563000	5457100	655640	1506500	521290				1304	3508;6432;7716;8225	True;True;True;True	3592;6602;7926;8449	12100;12101;12102;12103;22483;22484;22485;22486;22487;22488;27112;27113;27114;27115;27116;28840;28841
EG_transcript_22349	EG_transcript_22349	EG_transcript_22349	31.396	281	1	2	1	0	0	0	0	0	1	0	1	0	5.3	10.3	5	0	0	0	0	0	5	0	5.3	0	9029600	1433900	2868000	242660	0	0	0	0	0	4336600	0	148440	0				1020	3624;8241	True;True	3715;8465	12587;12588;12589;12590;28893;28894;28895;28896;28897
EG_transcript_67998;EG_transcript_47687;EG_transcript_37220;EG_transcript_2235	EG_transcript_67998;EG_transcript_47687;EG_transcript_37220;EG_transcript_2235	EG_transcript_67998;EG_transcript_47687;EG_transcript_37220;EG_transcript_2235	11.695	104	2	2	0	0	0	0	0	0	0	0	0	0	19.2	19.2	0	0	0	0	0	0	0	0	0	0	2968600	1404500	1564100	0	0	0	0	0	0	0	0	0	0				1021	7645;7646	True;True	7853;7854	26837;26838;26839;26840
EG_transcript_18829	EG_transcript_18829	EG_transcript_18829	30.561	287	5	5	5	0	0	0	4	3	2	0	0	0	27.9	29.3	29.3	0	0	0	19.5	14.6	9.4	0	0	0	61461000	1402000	3269600	1233900	0	0	0	24205000	11368000	19982000	0	0	0				786	185;529;1394;1547;2601;2635;2919	True;True;True;True;True;True;True	188;543;1427;1583;2661;2697;2988	663;664;665;1820;4765;4766;4767;4768;5269;5270;5271;5272;5273;5274;8948;8949;8950;8951;9091;9092;9093;10037;10038;10039
EG_transcript_62850;EG_transcript_15649	EG_transcript_62850;EG_transcript_15649	EG_transcript_62850;EG_transcript_15649	12.149	110	2	1	2	0	0	0	0	0	0	4	2	1	18.2	9.1	18.2	0	0	0	0	0	0	36.4	18.2	9.1	6141900	1386700	741660	1106000	0	0	0	0	0	0	1235400	1232500	439720				1970	1887;1888;4200;4465	True;True;True;True	1929;1930;4308;4576	6513;6514;6515;6516;6517;6518;14779;14780;14781;14782;14783;15716;15717;15718
EG_transcript_11319	EG_transcript_11319	EG_transcript_11319	46.197	440	1	0	0	0	0	0	1	0	0	0	0	0	2.5	0	0	0	0	0	1.6	0	0	0	0	0	13236000	1382500	0	0	0	0	0	11854000	0	0	0	0	0				149	4277;5929	True;True	4386;6095	15043;20846
EG_transcript_43902	EG_transcript_43902	EG_transcript_43902	15.276	148	1	1	1	0	0	0	0	0	0	0	0	0	12.2	12.2	12.2	0	0	0	0	0	0	0	0	0	4273300	1380700	1607200	1285400	0	0	0	0	0	0	0	0	0				1708	5211	TRUE	5351	18427;18428;18429;18430;18431;18432
EG_transcript_5572	EG_transcript_5572	EG_transcript_5572	53.731	482	4	3	2	0	0	0	1	0	0	4	3	1	14.5	10.6	6.2	0	0	0	2.1	0	0	10.6	6.6	3.1	6600500	1376100	759660	226540	0	0	0	2666200	0	0	776940	795040	0				1894	2029;4996;5256;7765;7778;7779;8662	True;True;True;True;True;True;True	2072;5132;5396;5397;7975;7988;7989;8898	6997;17707;17708;18555;18556;18557;18558;18559;18560;18561;18562;18563;18564;27285;27325;27326;27327;30390;30391;30392;30393;30394
EG_transcript_8529	EG_transcript_8529	EG_transcript_8529	53.587	500	2	1	3	0	0	0	3	2	2	1	0	0	5	2.2	8	0	0	0	8	5.2	5.2	2.2	0	0	62049000	1375000	960010	2724000	0	0	0	26943000	15204000	14235000	608930	0	0				2194	654;7115;8047	True;True;True	669;7299;8266	2232;2233;2234;24801;24802;24803;24804;28291;28292;28293;28294;28295;28296;28297
EG_transcript_22287	EG_transcript_22287	EG_transcript_22287	23.233	209	3	1	0	0	0	0	1	2	2	2	1	0	15.3	4.3	0	0	0	0	5.7	10	10	11	4.3	0	29700000	1368700	375040	0	0	0	0	5417500	10265000	11547000	459730	266990	0				1013	1548;5713;7539	True;True;True	1584;5866;7743	5275;5276;5277;5278;5279;19942;19943;26447;26448;26449;26450;26451
EG_transcript_24589	EG_transcript_24589	EG_transcript_24589	27.599	250	2	1	0	0	0	0	1	2	1	0	0	0	8	4	0	0	0	0	6	10	6	0	0	0	45031000	1365200	326130	0	0	0	0	8753400	25032000	9554300	0	0	0				1133	1691;2210;3151	True;True;True	1727;2257;3229	5786;5787;5788;7581;7582;10924;10925
EG_transcript_13535	EG_transcript_13535	EG_transcript_13535	37.314	363	3	2	1	0	0	0	2	2	2	1	1	2	13.8	7.4	3	0	0	0	7.4	7.4	7.4	3	3	7.7	50943000	1353600	1891900	1238900	0	0	0	10515000	12504000	13734000	1260300	1639600	6807300				354	1504;2661;3375;6460	True;True;True;True	1538;1539;2723;3456;6631	5137;5138;5139;5140;5141;5142;5143;5144;9163;9164;9165;9166;9167;9168;9169;9170;9171;11620;22573
EG_transcript_16556	EG_transcript_16556	EG_transcript_16556	26.462	249	2	3	2	0	0	0	1	4	3	3	2	1	8.4	12.9	8.4	0	0	0	4.4	15.7	11.6	12.9	8.4	4	151760000	1323200	2634900	489880	0	0	0	36732000	58259000	49399000	1079900	1347300	496580				616	5957;7387;8207;8607	True;True;True;True	6124;7587;8431;8841	20918;20919;20920;20921;20922;20923;20924;25861;25862;28773;28774;28775;28776;28777;28778;28779;28780;30172;30173;30174;30175
EG_transcript_13222	EG_transcript_13222	EG_transcript_13222	36.907	327	4	4	3	0	0	0	1	1	1	4	4	3	24.8	24.8	15.3	0	0	0	3.1	3.1	3.1	22.6	22.3	16.8	19812000	1309300	1516800	1030700	0	0	0	3751000	3917000	3983700	1954500	1816500	532470				327	227;454;1385;2176;3044;4494;6984	True;True;True;True;True;True;True	230;463;1417;2223;3118;4606;7168	778;779;780;781;782;783;1569;1570;1571;1572;1573;4685;4686;7471;7472;10533;10534;15827;15828;15829;24380;24381;24382;24383;24384
EG_transcript_26920	EG_transcript_26920	EG_transcript_26920	24.879	245	1	2	1	0	0	0	0	0	0	0	1	0	10.2	20.8	5.7	0	0	0	0	0	0	0	10.6	0	6262700	1300300	2329500	2077800	0	0	0	0	0	0	0	555100	0				1255	1216;2185;3934	True;True;True	1243;2232;4034	4089;4090;7506;7507;13772
EG_transcript_26418	EG_transcript_26418	EG_transcript_26418	17.025	164	1	1	1	0	0	0	0	0	0	2	1	1	13.4	13.4	13.4	0	0	0	0	0	0	25.6	13.4	13.4	8964200	1295000	1493900	972690	0	0	0	0	0	0	2608800	2128800	465010				1231	1052;6625	True;True	1072;6797	3509;23122;23123;23124;23125;23126;23127;23128
EG_transcript_32750	EG_transcript_32750	EG_transcript_32750	11.008	98	2	2	2	0	0	0	0	0	0	2	2	2	29.6	29.6	29.6	0	0	0	0	0	0	29.6	29.6	29.6	6125600	1271000	1461000	962520	0	0	0	0	0	0	1089200	1130100	211710				1462	4488;8843	True;True	4600;9085;9086	15804;15805;15806;15807;15808;15809;30993;30994;30995;30996;30997;30998;30999;31000;31001;31002;31003;31004;31005;31006
EG_transcript_15308	EG_transcript_15308	EG_transcript_15308	37.544	351	1	1	1	0	0	0	1	1	1	1	1	0	3.7	3.7	3.7	0	0	0	3.7	3.7	3.7	3.7	3.7	0	35523000	1266700	1611900	733170	0	0	0	8326200	9711500	8221500	2525900	3125900	0				513	1856	TRUE	1898	6431;6432;6433;6434;6435;6436;6437;6438
EG_transcript_11016;EG_transcript_56268	EG_transcript_11016	EG_transcript_11016	44.559	412	4	0	2	1	1	1	5	6	6	1	2	0	12.4	0	5.6	3.2	3.2	3.2	14.1	17.2	17.2	2.2	5.6	0	763920000	1261600	0	299220	118640	455590	688610	180190000	270600000	309980000	99957	221990	0				123	3459;4657;6855;7441;7906;8355;8763	True;True;True;True;True;True;True	3542;4778;7037;7642;8120;8585;9003	11920;16514;16515;16516;16517;16518;23930;23931;23932;23933;23934;23935;26058;26059;26060;27806;27807;27808;27809;27810;27811;27812;29364;29365;29366;29367;30715;30716;30717
EG_transcript_66447	EG_transcript_66447	EG_transcript_66447	11.097	106	3	3	3	0	0	0	1	1	1	2	3	1	40.6	40.6	40.6	0	0	0	12.3	12.3	12.3	23.6	40.6	12.3	3092700	1253500	677930	469840	0	0	0	0	0	0	0	691390	0	+			2014	3401;4530;8150	False;False;True	3483;4642;4643;8372	11698;11699;11700;11701;11702;15933;15934;15935;15936;15937;15938;15939;15940;15941;15942;28598;28599;28600;28601
EG_transcript_13285	EG_transcript_13285	EG_transcript_13285	37.732	348	1	1	0	0	0	0	0	0	0	1	0	0	4	4	0	0	0	0	0	0	0	4	0	0	3572000	1249300	1757600	0	0	0	0	0	0	0	564990	0	0				332	5181	TRUE	5320	18338;18339;18340
EG_transcript_5124	EG_transcript_5124	EG_transcript_5124	59.416	570	2	2	3	0	0	0	6	3	5	1	0	0	4.6	4.6	8.8	0	0	0	12.3	5.8	11.8	3	0	0	357950000	1247300	1505800	3147400	0	0	0	128170000	101310000	121990000	578540	0	0				1831	722;2346;2347;2598;2790;7940;8596	True;True;True;True;True;True;True	738;2395;2396;2658;2858;8158;8830	2457;2458;8058;8059;8060;8061;8062;8063;8064;8065;8936;8937;8938;8939;8940;8941;9632;27932;27933;27934;27935;30139;30140;30141
EG_transcript_7443	EG_transcript_7443	EG_transcript_7443	52.949	516	2	3	2	0	0	0	3	3	4	3	2	0	2.1	4.5	2.1	0	0	0	9.7	9.7	11.6	3.7	2.1	0	132190000	1246300	1755400	636680	0	0	0	34659000	46412000	44159000	1893100	1431500	0				2089	915;1472;1636;3930;4999;5000;5361	True;True;True;True;True;True;True	933;1505;1671;4030;5135;5136;5502	3020;5037;5038;5039;5040;5041;5568;5569;5570;5571;5572;13761;17714;17715;17716;17717;17718;17719;17720;17721;17722;17723;18872;18873;18874
EG_transcript_994	EG_transcript_994	EG_transcript_994	132.82	1200	4	4	2	0	0	0	1	2	1	3	3	2	7.4	7.4	2.9	0	0	0	0.9	2.9	0.9	4.6	4.6	2.9	16677000	1235500	1403600	793670	0	0	0	2723200	4754400	2754200	1000200	1569200	442830				2329	66;1755;2127;4197	True;True;True;True	67;1794;2174;4305	274;275;276;277;6098;6099;6100;6101;6102;6103;6104;7318;7319;14755;14756;14757;14758;14759;14760;14761;14762;14763
EG_transcript_4233	EG_transcript_4233	EG_transcript_4233	33.451	321	1	1	1	0	0	0	3	4	3	0	0	0	2.8	2.8	2.8	0	0	0	7.8	10.3	7.8	0	0	0	352390000	1234900	1702100	595860	0	0	0	125540000	135820000	87495000	0	0	0				1682	4909;6166;7266;7384	True;True;True;True	5043;6334;7461;7584	17425;17426;17427;21521;25361;25362;25363;25364;25365;25847;25848;25849;25850;25851;25852
EG_transcript_2022	EG_transcript_2022	EG_transcript_2022	104.03	997	3	5	3	0	0	0	0	0	0	2	5	2	5.7	8.4	5.8	0	0	0	0	0	0	4.9	8.8	3	11171000	1229400	2851000	1379100	0	0	0	0	0	0	2445000	2862500	404290				879	1290;1570;3334;3406;3780;4439;6473	True;True;True;True;True;True;True	1319;1605;3415;3488;3879;4550;6644	4357;4358;5335;11485;11486;11487;11488;11729;11730;13290;13291;13292;13293;13294;13295;15615;15616;15617;15618;22617
EG_transcript_28422	EG_transcript_28422	EG_transcript_28422	16.356	156	1	1	1	0	0	0	0	0	0	1	1	1	10.9	10.9	10.9	0	0	0	0	0	0	10.9	10.9	10.9	4251700	1219000	985710	400940	0	0	0	0	0	0	562000	893120	190880				1300	4666	TRUE	4787	16540;16541;16542;16543;16544;16545
EG_transcript_2560	EG_transcript_2560	EG_transcript_2560	10.875	111	2	1	1	0	0	0	2	2	2	2	1	1	24.3	17.1	17.1	0	0	0	24.3	24.3	24.3	24.3	17.1	17.1	825940000	1183500	615440	1956400	0	0	0	269570000	312440000	236370000	2282400	940290	576050				1187	1274;2881	True;True	1301;2950	4285;4286;4287;4288;4289;4290;4291;4292;4293;4294;4295;4296;4297;4298;4299;4300;4301;9886;9887;9888;9889;9890
EG_transcript_12064	EG_transcript_12064	EG_transcript_12064	47.905	415	1	3	3	0	0	0	0	0	0	3	2	4	2.4	6.3	6.7	0	0	0	0	0	0	6.7	4.3	8.7	24788000	1164300	5557500	5735400	0	0	0	0	0	0	5310500	3979500	3041300				220	733;1777;2017;6827	True;True;True;True	749;1817;2060;7008	2480;2481;2482;6200;6201;6202;6203;6949;6950;6951;6952;6953;23853;23854;23855;23856;23857;23858
EG_transcript_32280	EG_transcript_32280	EG_transcript_32280	17.384	168	1	1	1	0	0	0	0	0	0	1	1	0	17.3	17.3	17.3	0	0	0	0	0	0	17.3	17.3	0	4451900	1163400	2145500	410970	0	0	0	0	0	0	394720	337240	0				1446	430	TRUE	438	1480;1481;1482;1483;1484
EG_transcript_22212	EG_transcript_22212	EG_transcript_22212	12.552	118	4	3	3	0	0	0	10	10	9	2	3	0	45.8	29.7	33.1	0	0	0	78	78	78	24.6	33.1	0	3070900000	1148200	1462600	747050	0	0	0	1099000000	987980000	979030000	1003700	541140	0				1003	1933;2384;2385;2558;4833;5215;5216;6401;6842;7815	True;True;True;True;True;True;True;True;True;True	1975;2433;2434;2616;4957;5355;5356;6570;7023;7024;8027	6663;6664;6665;8185;8186;8187;8188;8189;8190;8191;8192;8193;8194;8195;8196;8197;8808;8809;8810;8811;8812;8813;8814;8815;17120;17121;17122;18440;18441;18442;18443;18444;18445;18446;18447;18448;18449;18450;18451;18452;18453;18454;22374;22375;22376;23898;23899;23900;23901;23902;23903;23904;23905;23906;27458;27459;27460
EG_transcript_49700	EG_transcript_49700	EG_transcript_49700	11.964	105	1	3	2	0	0	0	3	3	2	2	1	1	8.6	39	31.4	0	0	0	39	39	16.2	31.4	8.6	8.6	76689000	1145800	4874500	3720100	0	0	0	21475000	20675000	13239000	7681300	3076100	802370				1808	1190;3353;5935	True;True;True	1217;3434;6101	4022;4023;4024;4025;11545;11546;11547;11548;11549;20860;20861;20862;20863;20864;20865;20866;20867;20868
EG_transcript_17049	EG_transcript_17049	EG_transcript_17049	35.173	303	1	0	0	0	0	0	0	2	1	0	1	0	4.3	0	0	0	0	0	0	4.6	4.3	0	4.3	0	17269000	1120200	0	0	0	0	0	0	6660400	9165000	0	323000	0				645	4160;4161;7009	True;True;True	4267;4268;7193	14656;14657;14658;14659;24446;24447
EG_transcript_13383	EG_transcript_13383	EG_transcript_13383	21.612	187	2	2	3	0	1	1	8	7	7	2	1	1	24.6	19.3	27.8	0	9.6	4.3	47.6	47.6	41.7	12.8	8.6	9.6	420540000	1116200	697890	1004600	0	0	1010200	120470000	104240000	191430000	509810	65956	0				340	618;619;620;1492;2577;2578;5566;7774	True;True;True;True;True;True;True;True	632;633;634;635;1525;2635;2636;5712;7984	2110;2111;2112;2113;2114;2115;2116;2117;2118;2119;2120;2121;2122;2123;2124;2125;5091;5092;5093;5094;5095;5096;8857;8858;8859;8860;8861;8862;8863;8864;8865;19474;19475;19476;19477;19478;19479;27317;27318
EG_transcript_4668	EG_transcript_4668	EG_transcript_4668	67.036	605	3	2	3	0	0	1	1	1	1	0	3	1	6.1	4	6.1	0	0	2.3	2.1	2.1	2.1	0	6.1	2	4678500	1103900	1619100	947820	0	0	367090	0	0	0	0	414270	226390				1750	3012;6018;7840;8804	True;True;True;True	3086;6185;8053;9046	10430;10431;10432;10433;10434;21083;21084;21085;21086;27588;30875;30876;30877;30878;30879;30880
EG_transcript_14595	EG_transcript_14595	EG_transcript_14595	37.497	358	3	2	3	0	0	0	1	0	0	1	0	0	7.5	5	7.5	0	0	0	3.1	0	0	2.5	0	0	6283000	1103800	741700	1282000	0	0	0	2977000	0	0	178520	0	0				438	407;2255;6413;8213	True;True;True;True	415;2303;6583;8437	1414;1415;1416;7766;7767;7768;7769;22436;28807;28808
EG_transcript_4572	EG_transcript_4572	EG_transcript_4572	68.781	649	1	0	1	0	0	0	0	0	0	1	1	0	2.5	0	2.5	0	0	0	0	0	0	2.5	2.5	0	1752400	1101900	0	229130	0	0	0	0	0	0	194800	226550	0				1737	7908	TRUE	8122	27816;27817;27818;27819
EG_transcript_55979;EG_transcript_55692	EG_transcript_55979;EG_transcript_55692	EG_transcript_55979;EG_transcript_55692	13.171	120	1	0	1	0	0	0	0	0	0	1	1	1	7.5	0	7.5	0	0	0	0	0	0	7.5	7.5	7.5	5763600	1090300	0	1085700	0	0	0	0	0	0	1492100	1594700	500840				1891	4235	TRUE	4344	14909;14910;14911;14912;14913
EG_transcript_27757	EG_transcript_27757	EG_transcript_27757	15.276	137	2	1	0	0	0	0	3	3	4	1	0	0	15.3	6.6	0	0	0	0	21.9	21.9	30.7	6.6	0	0	105960000	1079200	310180	0	0	0	0	31247000	31631000	41345000	346720	0	0				1279	2122;5287;6706;7490	True;True;True;True	2168;5428;6881;7692	7308;7309;18648;18649;18650;18651;18652;18653;23405;23406;23407;26272;26273;26274
EG_transcript_14000	EG_transcript_14000	EG_transcript_14000	34.371	322	2	2	2	0	0	0	0	1	0	2	1	0	5.3	8.7	8.7	0	0	0	0	3.7	0	8.7	3.7	0	8943500	1077900	596490	1053000	0	0	0	0	5130800	0	954060	131250	0				389	194;724;725	True;True;True	197;740;741	691;692;693;694;695;2460;2461;2462;2463;2464
EG_transcript_23757;EG_transcript_22884	EG_transcript_23757	EG_transcript_23757	22.287	200	3	3	2	0	0	0	1	0	0	2	2	0	20	20	16	0	0	0	10	0	0	14	16	0	4188400	1071900	2539100	184880	0	0	0	0	0	0	235560	157040	0				1091	3680;5811;8847	True;True;True	3778;5973;9090	12947;12948;12949;12950;20380;20381;20382;20383;20384;20385;31017;31018;31019
EG_transcript_8200	EG_transcript_8200	EG_transcript_8200	56.959	527	1	0	0	0	0	0	0	0	0	0	0	0	2.7	0	0	0	0	0	0	0	0	0	0	0	1069400	1069400	0	0	0	0	0	0	0	0	0	0	0				2157	645	TRUE	660	2206
EG_transcript_1544	EG_transcript_1544	EG_transcript_1544	114.46	1067	3	4	3	0	0	0	1	1	1	5	5	3	3.1	6.3	3.8	0	0	0	1.3	1.3	1.3	7.2	7.2	4.6	21342000	1063000	1449800	797270	0	0	0	4152500	4447100	4504200	2329200	2096400	502000				523	3231;5044;6317;6438;7683	True;True;True;True;True	3311;5181;6486;6608;7893	11175;11176;11177;11178;17879;17880;17881;22052;22053;22054;22055;22056;22057;22507;22508;22509;22510;26985;26986;26987;26988;26989;26990;26991;26992;26993
EG_transcript_15186	EG_transcript_15186	EG_transcript_15186	38.057	351	2	4	1	0	0	0	1	1	1	2	2	1	5.4	10.3	2.6	0	0	0	2.6	2.6	2.6	5.4	5.4	2.6	39354000	1060300	3000300	227520	0	0	0	9455000	9158500	10606000	1338000	3168400	1340200				502	253;647;1710;4429	True;True;True;True	257;662;1747;4540	861;862;863;864;2210;5910;15586;15587;15588;15589;15590;15591;15592;15593;15594
EG_transcript_21599	EG_transcript_21599	EG_transcript_21599	22.875	199	3	4	4	0	0	0	0	0	0	2	2	2	19.6	26.6	29.6	0	0	0	0	0	0	15.1	15.1	15.1	6783600	1059300	2661100	1714800	0	0	0	0	0	0	582350	617860	148220				967	1340;1727;2032;3048;4515	True;True;True;True;True	1371;1764;2075;3122;4627	4513;4514;4515;4516;4517;4518;5990;5991;5992;5993;5994;5995;7008;10544;15893;15894;15895
EG_transcript_11719	EG_transcript_11719	EG_transcript_11719	26.853	252	2	0	0	0	0	0	4	5	3	0	0	0	14.7	0	0	0	0	0	21.4	21.8	17.9	0	0	0	699590000	1051600	0	0	0	0	0	261300000	209590000	227650000	0	0	0				186	921;2116;7238;7239;7567	True;True;True;True;True	939;2162;7431;7432;7775	3037;3038;3039;7292;7293;7294;7295;25272;25273;25274;26561;26562;26563;26564
EG_transcript_26465	EG_transcript_26465	EG_transcript_26465	22.403	210	2	1	2	0	0	0	3	3	3	1	2	1	12.4	5.7	12.4	0	0	0	17.1	17.1	17.1	5.7	12.4	5.7	103470000	1051000	463880	562540	0	0	0	28767000	34525000	36912000	514850	530750	147400				1234	3060;5629;8792	True;True;True	3134;5776;9032	10582;10583;10584;19644;19645;19646;19647;19648;19649;19650;19651;19652;30817;30818;30819;30820;30821;30822
EG_transcript_1281	EG_transcript_1281	EG_transcript_1281	123.23	1126	3	2	0	0	0	0	0	0	0	1	2	1	3.2	2	0	0	0	0	0	0	0	0.9	1.8	1.2	3096800	1049900	856910	0	0	0	0	0	0	0	504970	605610	79408				294	6037;6072;6288;7416	True;True;True;True	6204;6239;6457;7616	21147;21148;21241;21912;21913;25947;25948;25949;25950
EG_transcript_2238	EG_transcript_2238	EG_transcript_2238	89.204	818	3	3	2	0	0	0	0	1	0	1	1	0	5.5	5.5	4.2	0	0	0	0	1.3	0	2.8	2.8	0	38334000	1039100	1427400	533110	0	0	0	0	35064000	0	114370	156510	0				1022	1331;5817;7158;8617	True;True;True;True	1362;5979;7346;8851	4486;4487;20407;20408;20409;24972;30211;30212;30213;30214;30215
EG_transcript_2043	EG_transcript_2043	EG_transcript_2043	100.96	993	3	1	0	0	0	0	0	0	0	1	1	0	7.8	2.4	0	0	0	0	0	0	0	2.4	2.4	0	1882600	1024700	184150	0	0	0	0	0	0	0	186200	487530	0				896	5165;6619;8530	True;True;True	5304;6791;8764	18293;23103;29937;29938;29939;29940
EG_transcript_3909	EG_transcript_3909	EG_transcript_3909	47.378	411	2	1	0	0	0	0	4	5	4	1	1	1	9.2	2.2	0	0	0	0	16.1	18.5	16.1	6.6	6.6	6.6	149830000	1011500	476850	0	0	0	0	52493000	47260000	47745000	152380	208640	486490				1626	1693;1952;2263;3200;5141;5414;7540	True;True;True;True;True;True;True	1729;1995;2311;3279;5279;5555;7744	5792;5793;5794;5795;5796;5797;6744;6745;6746;6747;6748;6749;7790;11071;11072;18218;18219;18220;19030;26452;26453;26454
EG_transcript_4245	EG_transcript_4245	EG_transcript_4245	79.819	739	1	1	1	0	0	0	1	2	1	1	1	1	2.2	2.2	2.2	0	0	0	2.2	4.7	2.2	2.2	2.2	2.2	37817000	994300	1392300	716690	0	0	0	10786000	11454000	11791000	331250	246020	104840				1684	5932;6864	True;True	6098;7046	20849;20850;20851;20852;20853;20854;20855;20856;20857;23961
EG_transcript_16896	EG_transcript_16896	EG_transcript_16896	27.924	252	1	1	1	0	0	0	1	1	0	1	1	0	4.4	4.4	4.4	0	0	0	4.4	4.4	0	4.4	4.4	0	19245000	985330	674100	483490	0	0	0	7564700	8753000	0	635760	149000	0				634	8835	TRUE	9077	30969;30970;30971;30972;30973;30974;30975
EG_transcript_29164	EG_transcript_29164	EG_transcript_29164	17.944	161	3	3	4	0	0	0	0	3	1	3	3	2	21.7	21.7	28.6	0	0	0	0	19.9	5.6	23	21.7	12.4	27847000	981450	1096100	947540	0	0	0	0	12950000	11085000	0	785930	0				1330	3644;7161;7280;8345	True;False;False;False	3735;7349;7475;8575	12666;12667;12668;12669;12670;12671;12672;24982;24983;24984;24985;24986;24987;25418;25419;25420;25421;25422;29343;29344;29345;29346
EG_transcript_17658	EG_transcript_17658	EG_transcript_17658	30.47	296	3	2	1	0	0	0	0	0	0	1	3	1	15.2	11.5	5.7	0	0	0	0	0	0	5.7	15.2	5.7	3842500	959630	985600	127350	0	0	0	0	0	0	246900	1443600	79465				699	274;3427;3734	True;True;True	279;3509;3832	964;965;966;967;968;969;11805;11806;13122;13123;13124
EG_transcript_11472;EG_transcript_33824;EG_transcript_66528	EG_transcript_11472	EG_transcript_11472	50.424	482	4	4	3	0	0	0	4	4	3	1	0	1	16.4	16.4	10.4	0	0	0	17.8	16.6	15.4	5	0	2.9	300250000	947080	972080	803290	0	0	0	133270000	40926000	123090000	146280	0	91377				166	1354;1573;2646;2647;2648;2792;6042;6491	True;True;True;True;True;True;True;True	1385;1608;2708;2709;2710;2860;6209;6662	4571;4572;5347;5348;5349;9121;9122;9123;9124;9125;9126;9127;9635;9636;21155;21156;21157;22687;22688;22689;22690;22691;22692;22693
EG_transcript_23135	EG_transcript_23135	EG_transcript_23135	28.912	262	2	2	2	1	0	1	9	9	9	3	3	2	10.3	10.3	10.3	3.8	0	3.8	36.6	38.2	38.2	14.1	14.1	8.4	4061500000	936150	1377200	976490	1202700	0	570490	1452100000	1346900000	1254400000	1599500	1230500	318990				1063	1996;2099;2695;3331;6151;6809;7530;7813;8300;8509	True;True;True;True;True;True;True;True;True;True	2039;2145;2760;3412;6319;6988;7734;8025;8529;8743	6887;6888;6889;7234;7235;7236;7237;7238;7239;7240;7241;7242;9286;9287;9288;11475;11476;21467;21468;21469;23784;23785;23786;23787;23788;23789;23790;23791;26404;26405;27452;27453;27454;29151;29152;29153;29869;29870;29871;29872;29873;29874;29875;29876
EG_transcript_5329	EG_transcript_5329	EG_transcript_5329	74.274	701	3	1	0	0	0	0	1	0	0	2	2	1	6.8	2.3	0	0	0	0	1.9	0	0	3.6	3.6	2.3	5351100	933890	246660	0	0	0	0	3073300	0	0	572100	449660	75543				1862	38;285;812;6565	True;True;True;True	38;290;830;6737	163;998;2712;2713;2714;2715;2716;22931;22932;22933
EG_transcript_9632	EG_transcript_9632	EG_transcript_9632	53.546	488	3	3	3	0	0	0	6	5	4	4	4	1	9.2	9.2	8	0	0	0	16.4	13.9	12.7	10.9	11.5	2.9	300020000	932110	1346800	719380	0	0	0	112480000	105840000	75801000	1909900	937110	60415				2298	25;2291;2406;3425;4047;4935;6234;7108;7192;7531	True;True;True;True;True;True;True;True;True;True	25;2340;2457;3507;4147;5069;6403;7292;7381;7735	97;98;99;100;7895;8273;8274;8275;8276;8277;11796;11797;11798;11799;11800;11801;14136;14137;17507;17508;21753;21754;24779;24780;24781;25104;25105;26406;26407;26408;26409;26410;26411;26412;26413
EG_transcript_3760	EG_transcript_3760	EG_transcript_3760	72.828	658	2	0	0	0	0	0	5	5	7	0	0	0	3.5	0	0	0	0	0	8.8	8.8	12.5	0	0	0	155360000	899750	0	0	0	0	0	52391000	51234000	50839000	0	0	0				1599	1715;2551;5499;7274;7427;7675;7816	True;True;True;True;True;True;True	1752;2609;5640;7469;7628;7885;8028	5919;5920;5921;8789;8790;8791;8792;8793;19275;25398;25399;25400;26010;26956;26957;26958;26959;27461;27462;27463
EG_transcript_50576	EG_transcript_50576	EG_transcript_50576	12.484	129	1	1	1	0	0	0	0	0	0	1	1	1	15.5	15.5	15.5	0	0	0	0	0	0	15.5	15.5	15.5	3781300	896120	793070	623540	0	0	0	0	0	0	498220	728940	241430				1821	573	TRUE	587	1966;1967;1968;1969;1970;1971
EG_transcript_8607	EG_transcript_8607	EG_transcript_8607	53.49	489	2	1	0	0	0	0	7	8	7	7	6	1	3.7	2	0	0	0	0	19.6	21.7	19.8	19.6	13.5	1.6	457090000	890150	273760	0	0	0	0	129200000	173520000	146550000	2854300	3371000	432850				2201	1614;2712;4358;4695;7084;7144;7316;7533;8028	True;True;True;True;True;True;True;True;True	1649;2777;4467;4817;7268;7331;7512;7737;8247	5481;5482;5483;5484;5485;5486;5487;9349;9350;9351;9352;9353;15315;16635;16636;16637;16638;16639;16640;16641;24700;24701;24702;24703;24919;24920;24921;24922;24923;25574;25575;25576;25577;25578;25579;25580;26424;26425;26426;26427;28224;28225;28226;28227
EG_transcript_1542	EG_transcript_1542	EG_transcript_1542	101.77	910	2	4	2	0	0	0	9	4	4	3	3	3	2.4	7.1	2.4	0	0	0	17.8	6	6	5.1	5.1	5.1	175570000	885080	2230900	867960	0	0	0	60169000	48154000	58929000	1288300	2283700	762450				522	1218;1446;2737;3062;3063;4672;5240;5263;5681;6105;7451;8408;8409;8803	True;True;True;True;True;True;True;True;True;True;True;True;True;True	1245;1479;2803;3136;3137;4794;5380;5404;5833;6273;7652;8641;8642;9045	4095;4096;4097;4098;4099;4100;4949;9412;9413;9414;10588;10589;10590;10591;10592;10593;10594;16566;16567;16568;16569;18511;18512;18584;19805;19806;19807;21338;26105;29543;29544;29545;29546;29547;30874
EG_transcript_91	EG_transcript_91	EG_transcript_91	231.56	2062	2	0	0	0	0	0	1	1	1	0	0	0	1.3	0	0	0	0	0	0.7	0.7	0.7	0	0	0	77986000	883410	0	0	0	0	0	41127000	14089000	21888000	0	0	0				2249	3938;5742	True;True	4038;5897	13780;20037;20038;20039;20040
EG_transcript_29409	EG_transcript_29409	EG_transcript_29409	16.077	141	2	2	0	0	0	0	0	0	0	0	0	0	24.8	24.8	0	0	0	0	0	0	0	0	0	0	1710300	878740	831590	0	0	0	0	0	0	0	0	0	0				1337	1162;4438	True;True	1187;4549	3930;3931;15613;15614
EG_transcript_7726	EG_transcript_7726	EG_transcript_7726	49.599	452	3	4	1	0	0	0	2	1	1	1	1	0	7.5	9.7	2.4	0	0	0	5.1	2.4	2.4	2.4	2.4	0	23224000	874570	3538700	127480	0	0	0	11551000	3802000	3031200	155630	142670	0				2118	149;1292;4644;6884;7492	True;True;True;True;True	152;1321;4764;7066;7694	552;553;554;555;556;4362;4363;16473;24019;24020;24021;26278;26279;26280
EG_transcript_14374	EG_transcript_14374	EG_transcript_14374	24.341	218	2	2	2	0	0	0	3	5	5	1	0	0	9.2	9.2	9.2	0	0	0	21.6	27.5	32.1	5	0	0	258510000	866930	789940	698340	0	0	0	58995000	106740000	90265000	152490	0	0				421	140;184;299;1953;4243;5120;5557	True;True;True;True;True;True;True	142;187;305;1996;4352;5258;5701	526;527;528;660;661;662;1049;1050;6750;6751;14949;14950;14951;14952;14953;14954;14955;18155;19426;19427;19428;19429
EG_transcript_15401	EG_transcript_15401	EG_transcript_15401	19.971	184	3	2	3	0	0	0	2	2	1	3	3	1	22.3	13.6	22.3	0	0	0	15.8	15.8	7.1	22.3	22.3	7.1	22360000	866550	503060	1154700	0	0	0	7614000	11075000	0	568800	578020	0				519	2028;3401;4530	True;True;True	2071;3483;4642;4643	6991;6992;6993;6994;6995;6996;11698;11699;11700;11701;11702;15933;15934;15935;15936;15937;15938;15939;15940;15941;15942
EG_transcript_39010	EG_transcript_39010	EG_transcript_39010	15.558	149	1	2	1	0	0	0	0	0	0	0	0	0	6.7	20.1	6.7	0	0	0	0	0	0	0	0	0	4540600	859250	2274800	1406600	0	0	0	0	0	0	0	0	0				1625	3441;8044	True;True	3524;8263	11867;11868;11869;28286
EG_transcript_16000;EG_transcript_31176	EG_transcript_16000	EG_transcript_16000	36.203	331	2	3	2	0	0	0	3	2	1	0	0	0	8.5	11.8	8.5	0	0	0	11.8	8.5	3	0	0	0	84480000	849010	998250	1147100	0	0	0	44589000	26074000	10822000	0	0	0				571	674;2361;4925;7484;8024;8692	True;True;True;True;True;True	690;2410;5059;7686;8243;8930	2296;2297;2298;8106;17472;17473;26244;26245;26246;28214;28215;28216;30497
EG_transcript_52013	EG_transcript_52013	EG_transcript_52013	12.448	125	2	4	2	0	0	0	2	3	1	1	3	1	26.4	77.6	26.4	0	0	0	37.6	50.4	24	13.6	64.8	30.4	51670000	844630	2303800	722470	0	0	0	17598000	19798000	8693900	168390	1437100	104020				1843	2605;2658;2761;4579;6523	True;True;True;True;True	2665;2720;2829;4695;6694	8960;8961;8962;8963;9156;9157;9158;9531;9532;9533;9534;9535;9536;9537;16195;16196;16197;16198;22773;22774
EG_transcript_8671	EG_transcript_8671	EG_transcript_8671	50.989	471	2	1	1	1	1	0	2	0	3	1	1	1	4	2.3	2.3	2.3	2.3	0	5.9	0	8.3	2.3	2.3	2.3	69022000	840510	487460	2040600	576690	558050	0	21249000	0	41288000	661290	633000	686650				2207	2788;4374;4957;8459	True;True;True;True	2856;4484;5093;8693	9627;9628;15362;15363;15364;15365;15366;15367;15368;15369;15370;17582;17583;29711
EG_transcript_14416	EG_transcript_14416	EG_transcript_14416	37.277	339	1	1	1	0	0	0	1	1	1	0	0	0	4.4	4.4	4.4	0	0	0	4.4	4.4	4.4	0	0	0	47295000	825400	1107700	304640	0	0	0	14285000	16268000	14504000	0	0	0	+			424	5607	TRUE	5752	19579;19580;19581;19582;19583;19584
EG_transcript_17871	EG_transcript_17871	EG_transcript_17871	37.946	351	3	4	3	0	0	0	2	1	2	2	3	1	13.1	17.1	13.1	0	0	0	8.5	4.3	8.5	8.8	13.1	4.6	41294000	821830	2306600	1117000	0	0	0	12980000	8272200	13089000	563990	1898800	245200				716	1664;2795;6258;8781	True;True;True;True	1700;2863;6427;9021	5675;9639;9640;9641;9642;9643;9644;21826;21827;21828;21829;21830;21831;21832;30784;30785;30786;30787;30788;30789;30790
EG_transcript_1405	EG_transcript_1405	EG_transcript_1405	88.499	911	1	2	2	0	0	0	3	3	2	1	2	3	1.5	3.1	2.9	0	0	0	4.9	4.9	3.4	1.5	3.1	5.4	47695000	817960	2047500	1110300	0	0	0	13815000	17690000	9684900	489420	1371700	668420				394	1008;5161;6518;6971;8249	True;True;True;True;True	1027;5300;6689;7155;8473	3347;18283;18284;18285;18286;18287;22761;24324;24325;24326;24327;24328;24329;24330;24331;24332;28921;28922;28923
EG_transcript_6665	EG_transcript_6665	EG_transcript_6665	42.355	390	3	3	3	3	2	3	15	12	13	4	5	1	10.5	10.5	9.7	11	6.9	9.7	49	40.8	46.2	12.3	16.9	3.8	7263900000	817820	1125100	1457800	1826400	3656700	4270800	2606400000	2254200000	2384700000	2208700	2651000	544900				2016	2806;2807;3008;3512;3575;3782;4534;5289;5379;6099;6100;6975;7171;8170;8595	True;True;True;True;True;True;True;True;True;True;True;True;True;True;True	2875;2876;3081;3082;3596;3662;3663;3881;4647;5430;5520;6267;6268;7159;7359;8392;8393;8829	9675;9676;9677;9678;9679;9680;9681;10411;10412;10413;10414;12117;12118;12357;12358;12359;12360;12361;12362;12363;12364;12365;12366;12367;13298;13299;13300;13301;13302;13303;13304;13305;13306;13307;13308;13309;13310;15952;15953;15954;15955;15956;18656;18657;18658;18659;18660;18661;18662;18663;18664;18925;18926;18927;18928;18929;18930;21324;21325;21326;21327;21328;21329;21330;24339;24340;24341;2434…
EG_transcript_49590	EG_transcript_49590	EG_transcript_49590	13.287	116	1	1	1	0	0	0	1	2	1	0	0	0	8.6	8.6	8.6	0	0	0	8.6	19	8.6	0	0	0	61130000	814880	1210700	809910	0	0	0	18298000	20083000	19913000	0	0	0				1806	2301;4217	True;True	2350;4325	7930;14831;14832;14833;14834;14835;14836
EG_transcript_16672	EG_transcript_16672	EG_transcript_16672	30.729	289	2	2	2	0	0	0	1	3	2	2	1	1	8	8	8	0	0	0	4.5	14.9	8	8	4.5	4.5	108420000	811910	1730300	1293800	0	0	0	16195000	49081000	37792000	722800	505580	283170				624	4478;7571;7984	True;True;True	4589;7779;8202	15759;15760;15761;15762;15763;15764;15765;15766;15767;26583;26584;26585;26586;26587;26588;28080
EG_transcript_8992	EG_transcript_8992	EG_transcript_8992	59.319	537	2	0	2	0	1	0	1	0	0	1	0	0	4.8	0	4.8	0	2.4	0	2.4	0	0	2.4	0	0	10958000	799770	0	544610	0	724470	0	8703500	0	0	185840	0	0				2236	362;2686	True;True	368;2751	1250;1251;1252;9260;9261;9262;9263
EG_transcript_12661;EG_transcript_41232	EG_transcript_12661	EG_transcript_12661	42.535	395	4	4	3	0	0	0	0	0	0	2	2	1	17	14.4	10.1	0	0	0	0	0	0	6.1	6.1	3.5	3832000	793290	1328200	613050	0	0	0	0	0	0	434310	554550	108600				277	839;2093;2921;3173;5069	True;True;True;True;True	857;2139;2990;3252;5206	2796;2797;2798;2799;2800;7216;7217;10042;10043;10044;10045;10046;10047;10984;10985;17952
EG_transcript_8842	EG_transcript_8842	EG_transcript_8842	58.883	537	2	1	2	0	0	0	0	0	0	2	2	0	5.6	1.7	5.6	0	0	0	0	0	0	5.6	5.6	0	2579200	791750	359000	415330	0	0	0	0	0	0	396030	617130	0				2224	925;3230	True;True	943;3310	3049;3050;3051;3052;3053;11171;11172;11173;11174
EG_transcript_5997	EG_transcript_5997	EG_transcript_5997	67.488	594	1	1	1	0	0	0	0	0	0	1	1	1	1.3	1.3	1.3	0	0	0	0	0	0	1.3	1.3	1.3	2826700	788240	576990	293140	0	0	0	0	0	0	449720	605620	112960				1942	8093	TRUE	8315	28438;28439;28440;28441;28442;28443
EG_transcript_11752	EG_transcript_11752	EG_transcript_11752	49.215	462	1	1	2	0	0	0	5	3	5	2	1	0	1.7	1.7	3.9	0	0	0	11.7	7.6	11.5	3.9	2.2	0	111940000	785970	0	77571	0	0	0	34713000	39440000	36721000	101670	101010	0				190	1452;1480;2523;4507;5064;8490;8491	True;True;True;True;True;True;True	1485;1513;2580;4619;5201;8724;8725	4966;4967;4968;4969;4970;5060;5061;8700;15871;15872;17935;17936;17937;17938;17939;17940;29812;29813;29814;29815
EG_transcript_3365	EG_transcript_3365	EG_transcript_3365	83.607	778	2	2	2	0	0	0	4	3	4	0	0	0	2.8	2.8	2.8	0	0	0	5.9	4.6	5.9	0	0	0	203150000	785700	1267400	746160	0	0	0	75451000	57539000	67365000	0	0	0				1495	718;5550;8095;8218	True;True;True;True	734;5694;8317;8442	2445;2446;2447;19411;19412;19413;28447;28448;28449;28450;28451;28821;28822;28823;28824;28825;28826
EG_transcript_7667	EG_transcript_7667	EG_transcript_7667	60.062	544	3	1	1	0	0	0	2	2	2	0	0	0	6.2	2	2	0	0	0	3.9	6.1	3.9	0	0	0	62767000	778130	0	131150	0	0	0	17025000	21257000	23576000	0	0	0				2113	1720;1721;4114;4591;5389	True;True;True;True;True	1757;1758;4220;4707;5530	5956;5957;5958;5959;14472;14473;16224;16225;16226;16227;18965
EG_transcript_23865	EG_transcript_23865	EG_transcript_23865	30.345	277	2	1	0	0	0	0	0	0	0	0	0	0	13.7	7.6	0	0	0	0	0	0	0	0	0	0	1380800	775810	605040	0	0	0	0	0	0	0	0	0	0				1100	23;6891	True;True	23;7073	94;95;24044
EG_transcript_10004	EG_transcript_10004	EG_transcript_10004	50.805	470	3	1	0	0	0	0	0	0	0	0	0	1	8.9	5.7	0	0	0	0	0	0	0	0	0	3.2	1883100	774370	840190	0	0	0	0	0	0	0	0	0	268560				25	4135;6444;6543	True;True;True	4242;6614;6714	14565;14566;22521;22522;22858
EG_transcript_8435	EG_transcript_8435	EG_transcript_8435	47.807	435	2	4	2	0	0	0	0	0	0	3	3	2	7.8	14.7	7.8	0	0	0	0	0	0	11	11	8	7248000	771950	2607500	545760	0	0	0	0	0	0	1370900	1740100	211740				2183	272;1718;2412;3412;7432	True;True;True;True;True	276;1755;2463;3494;7633	952;5949;5950;5951;5952;8298;8299;8300;8301;8302;11748;26021;26022;26023;26024;26025
EG_transcript_4487	EG_transcript_4487	EG_transcript_4487	79.211	738	1	0	0	0	0	0	3	3	3	0	0	0	1.1	0	0	0	0	0	4.3	5	5.3	0	0	0	36145000	757410	0	0	0	0	0	8443500	10383000	16561000	0	0	0				1723	391;2183;3024;3517;5448;7867	True;True;True;True;True;True	399;2230;3098;3601;5589;8081	1363;1364;1365;7503;10476;12134;19136;19137;19138;27660
EG_transcript_32499	EG_transcript_32499	EG_transcript_32499	14.383	126	1	2	2	1	0	0	1	1	1	2	2	0	10.3	24.6	24.6	7.9	0	0	10.3	10.3	10.3	24.6	24.6	0	65682000	752770	410080	783480	66776	0	0	18939000	21828000	21899000	394010	609000	0				1453	2592;6973;7327	True;True;True	2652;7157;7524	8914;8915;8916;8917;24337;25623;25624;25625;25626;25627;25628;25629;25630;25631;25632;25633;25634;25635;25636;25637
EG_transcript_6532	EG_transcript_6532	EG_transcript_6532	51.07	454	1	0	1	0	0	0	1	0	0	1	2	0	2	0	2	0	0	0	2.4	0	0	2	4	0	8332400	751780	0	994130	0	0	0	5213500	0	0	595090	777870	0				1998	218;6459;8449	True;True;True	221;6630;8683	754;22569;22570;22571;22572;29672
EG_transcript_23175	EG_transcript_23175	EG_transcript_23175	28.452	264	2	2	2	8	7	11	10	7	8	2	2	1	10.2	10.2	9.8	30.3	28.8	42.8	42.4	29.9	33.7	10.2	10.2	6.1	1038700000	745170	980230	851690	32112000	51592000	68138000	301930000	303810000	276770000	613490	1057600	69565				1066	1294;1306;1307;2172;2280;3321;3516;4098;4136;5660;6526;6585;6788;7485;7486;8372	True;True;True;True;True;True;True;True;True;True;True;True;True;True;True;True	1323;1335;1336;1337;2219;2328;3402;3600;4204;4243;5807;6697;6757;6966;7687;7688;8602	4365;4366;4367;4368;4409;4410;4411;4412;4413;4414;4415;4416;4417;4418;4419;7463;7843;7844;7845;11447;11448;11449;11450;11451;12131;12132;12133;14422;14423;14424;14425;14426;14427;14567;14568;14569;14570;19742;22782;22783;22980;22981;22982;22983;22984;22985;22986;22987;22988;22989;23710;23711;23712;23713;23714;23715;23716;23717;23718;23719;26247;26248;26249;26250;26251;26252;26253;29414;29415
EG_transcript_2069	EG_transcript_2069	EG_transcript_2069	87.419	784	2	2	2	0	0	0	2	1	2	0	0	0	3.7	3.7	4.3	0	0	0	2.9	1.1	2.7	0	0	0	26191000	743310	1386100	591930	0	0	0	9582000	5999500	7888500	0	0	0				916	4910;5381;5427;5524;6093	True;True;True;True;True	5044;5522;5568;5665;6260	17428;17429;18932;18933;19064;19065;19066;19067;19068;19069;19333;21297
EG_transcript_1731	EG_transcript_1731	EG_transcript_1731	101.42	977	3	4	4	0	0	0	8	6	7	4	5	2	4.2	5.3	5.3	0	0	0	11.2	8.9	10	5.3	6.6	2.9	135340000	730950	1235000	1185600	0	0	0	48083000	35634000	45523000	1058800	1723200	166040				655	740;909;992;1049;1375;5624;7523;7682;8259	True;True;True;True;True;True;True;True;True	756;927;1011;1069;1407;5770;7727;7892;8485	2494;2996;2997;2998;3309;3310;3311;3496;3497;3498;3499;3500;3501;3502;3503;4659;19625;19626;19627;19628;19629;19630;19631;19632;19633;26385;26386;26387;26388;26389;26390;26391;26392;26393;26979;26980;26981;26982;26983;26984;28992;28993;28994
EG_transcript_14645	EG_transcript_14645	EG_transcript_14645	34.654	329	2	3	3	0	0	0	1	2	2	0	0	0	10	13.4	13.4	0	0	0	3.3	7	7	0	0	0	52898000	724120	2828600	2088800	0	0	0	12921000	16863000	17472000	0	0	0				446	368;2765;4352	True;True;True	374;375;2833;4461	1272;1273;1274;1275;9548;9549;9550;9551;9552;15295;15296;15297;15298;15299
EG_transcript_1884	EG_transcript_1884	EG_transcript_1884	102.81	924	1	1	2	0	0	0	1	0	0	1	0	1	1.9	1.9	3.4	0	0	0	1.4	0	0	1.9	0	1.9	4270300	723290	406810	544220	0	0	0	2168000	0	0	339920	0	88111				788	1371;2808;5677	True;True;True	1403;2877;5828	4651;9682;9683;9684;9685;9686;19798
EG_transcript_16562;EG_transcript_29040	EG_transcript_16562	EG_transcript_16562	41.237	383	2	5	2	0	0	0	0	0	1	1	5	1	7.3	21.9	6	0	0	0	0	0	3.1	3.1	20.1	3.1	6414200	716380	1553100	501930	0	0	0	0	0	1547400	428130	1496900	170370				618	3081;4268;4449;5244;6204;7613	True;True;True;True;True;True	3156;4377;4560;5384;6373;7821	10698;15018;15019;15020;15667;15668;15669;18519;18520;21638;21639;26715;26716;26717;26718;26719;26720;26721
EG_transcript_1858	EG_transcript_1858	EG_transcript_1858	96.046	883	2	3	3	0	1	0	14	10	11	0	0	0	2.3	3.7	3.7	0	1.4	0	15.9	10.9	12.1	0	0	0	1496100000	715760	968640	962730	0	783940	0	468380000	567630000	456680000	0	0	0				765	1042;1927;2267;2268;3078;3079;3551;3975;4380;4467;6945;7072;7322;7871	True;True;True;True;True;True;True;True;True;True;True;True;True;True	1062;1969;2315;2316;3153;3154;3637;4075;4490;4578;7129;7256;7518;8085	3476;3477;3478;3479;3480;3481;6641;6642;6643;6644;7800;7801;7802;7803;7804;7805;7806;7807;10694;10695;10696;12260;12261;12262;12263;12264;12265;13904;13905;13906;15394;15395;15723;15724;15725;15726;15727;24243;24657;24658;24659;25595;25596;27670;27671;27672;27673;27674;27675
EG_transcript_9704	EG_transcript_9704	EG_transcript_9704	52.681	490	3	2	1	0	0	0	0	0	0	2	2	2	10.2	8.2	3.1	0	0	0	0	0	0	8.2	8.2	8.2	2904600	711320	336900	102400	0	0	0	0	0	0	813710	772430	167820				2308	980;5622;8100	True;True;True	999;5768;8322	3254;3255;3256;3257;3258;19618;19619;19620;19621;19622;19623;28460
EG_transcript_15735	EG_transcript_15735	EG_transcript_15735	21.027	188	5	2	6	0	0	0	7	4	4	7	3	3	23.9	9	27.1	0	0	0	34	15.4	15.4	33.5	11.2	15.4	77649000	709060	0	1248800	0	0	0	26086000	25350000	20752000	2440800	375930	686130				552	1100;6785;8192;8304;8568;8569;8613;8799	True;False;False;True;False;False;False;False	1124;6963;8415;8533;8802;8803;8847;9040;9041	3684;3685;3686;3687;3688;3689;3690;23699;23700;23701;23702;23703;23704;23705;23706;28730;28731;28732;28733;28734;28735;28736;29171;29172;29173;30053;30054;30055;30187;30188;30189;30190;30191;30192;30193;30194;30195;30850;30851;30852;30853
EG_transcript_25759	EG_transcript_25759	EG_transcript_25759	22.172	212	1	1	0	0	0	0	0	1	1	0	0	0	8.5	8.5	0	0	0	0	0	9.4	9.4	0	0	0	36375000	709010	1403200	0	0	0	0	0	25570000	8693100	0	0	0				1196	2217;2521	True;True	2264;2578	7599;7600;8696;8697;8698
EG_transcript_53697;EG_transcript_33699	EG_transcript_53697;EG_transcript_33699	EG_transcript_53697;EG_transcript_33699	13.854	124	1	1	1	0	0	0	1	1	1	0	0	0	12.9	12.9	12.9	0	0	0	12.9	12.9	12.9	0	0	0	89698000	706720	1226800	493380	0	0	0	30819000	30200000	26253000	0	0	0				1496	5034	TRUE	5171	17846;17847;17848;17849;17850;17851
EG_transcript_13067	EG_transcript_13067	EG_transcript_13067	32.611	322	1	1	0	0	0	0	2	2	2	0	0	0	4.3	4.3	0	0	0	0	10.6	10.6	10.6	0	0	0	29798000	701420	1079500	0	0	0	0	11226000	7884700	8906800	0	0	0				315	41;81;7602	True;True;True	41;82;83;7810	168;169;340;341;342;343;26683;26684;26685
EG_transcript_23879	EG_transcript_23879	EG_transcript_23879	22.369	206	1	1	1	0	0	0	0	0	0	2	1	1	4.9	4.9	5.8	0	0	0	0	0	0	10.7	4.9	4.9	2703300	697940	348810	326250	0	0	0	0	0	0	942640	278730	108910				1101	74;8097	True;True	75;8319	308;309;310;311;312;28453;28454
EG_transcript_8651	EG_transcript_8651	EG_transcript_8651	52.836	500	1	1	0	0	0	0	2	1	1	0	0	0	3.2	3.2	0	0	0	0	4.6	3.2	3.2	0	0	0	17682000	696320	617090	0	0	0	0	8996900	3753600	3618300	0	0	0				2206	4919;5171	True;True	5053;5310	17451;18308;18309;18310;18311;18312
EG_transcript_3682	EG_transcript_3682	EG_transcript_3682	71.918	662	1	1	1	0	0	0	0	0	0	1	1	0	3	3	2	0	0	0	0	0	0	2	2	0	1737700	694480	337990	224930	0	0	0	0	0	0	192890	287410	0				1581	2428;4491	True;True	2481;4603	8380;8381;8382;15817;15818;15819
EG_transcript_30159	EG_transcript_30159	EG_transcript_30159	16.52	149	2	1	3	0	0	0	4	5	5	1	1	0	16.8	9.4	24.2	0	0	0	26.8	36.2	36.2	7.4	7.4	0	253290000	691880	1543000	1671500	0	0	0	71103000	101220000	76767000	100490	187330	0				1378	363;3073;3815;5485;6609	True;True;True;True;True	369;3148;3914;5626;6781	1253;1254;1255;1256;10677;10678;10679;10680;10681;10682;13424;13425;13426;13427;19245;19246;19247;23073;23074;23075;23076;23077;23078;23079
EG_transcript_25124	EG_transcript_25124	EG_transcript_25124	21.735	200	1	0	0	0	0	0	0	0	0	0	1	0	3.5	0	0	0	0	0	0	0	0	0	3.5	0	1544500	688820	0	0	0	0	0	0	0	0	0	855660	0	+			1160	4535	TRUE	4648	15957;15958
EG_transcript_18428	EG_transcript_18428	EG_transcript_18428	23.525	227	2	1	1	0	0	0	4	4	3	3	3	1	7.9	4.8	4.8	0	0	0	27.8	27.8	15.9	15.9	15.9	4.8	978090000	674800	280300	223650	0	0	0	277840000	425420000	271430000	1682000	394890	152010				755	3384;6695;7824;8312	True;True;True;True	3465;6870;8036;8541;8542	11645;11646;23357;23358;23359;23360;23361;23362;23363;23364;23365;27482;27483;27484;27485;27486;27487;27488;27489;27490;29203;29204;29205;29206;29207;29208;29209;29210;29211;29212;29213;29214
EG_transcript_10332;EG_transcript_21652	EG_transcript_10332;EG_transcript_21652	EG_transcript_10332;EG_transcript_21652	49.243	445	1	1	0	0	0	0	0	0	2	1	1	1	2.2	2.9	0	0	0	0	0	0	4.5	2.9	2.9	2.9	10115000	659350	353790	0	0	0	0	0	0	8197700	463280	334610	106240				55	4698;6127;8697	True;True;True	4820;6295;8935	16650;16651;16652;16653;16654;21399;30507
EG_transcript_7178	EG_transcript_7178	EG_transcript_7178	59.676	569	3	4	4	1	1	0	23	22	20	7	4	0	6.3	8.4	7.9	2.1	2.1	0	44.5	37.1	34.6	15.6	8.6	0	4097200000	653370	1155000	1321100	263440	425870	0	1155600000	1524000000	1411800000	1281300	770270	0				2066	468;1089;1130;1131;1403;1552;1577;2041;3043;3387;3894;3977;4898;5130;5152;5625;5859;6209;7275;7423;7894;7895;7896;8364;8840	True;True;True;True;True;True;True;True;True;True;True;True;True;True;True;True;True;True;True;True;True;True;True;True;True	479;1111;1154;1155;1436;1588;1612;2084;3117;3468;3469;3994;4077;5032;5268;5290;5771;6024;6378;7470;7623;8108;8109;8110;8594;9082	1652;1653;1654;3638;3639;3640;3641;3813;3814;3815;3816;3817;3818;3819;3820;3821;3822;3823;3824;3825;4788;5288;5289;5290;5291;5292;5293;5294;5295;5296;5355;5356;5357;5358;5359;5360;5361;5362;7036;7037;7038;10530;10531;10532;11652;11653;11654;11655;13669;13908;13909;13910;13911;17385;17386;17387;18181;18182;18183;18240;18241;18242;18243;18244;19634;20591;20592;20593;20594;20595;20596;20597;20598;20…
EG_transcript_1586	EG_transcript_1586	EG_transcript_1586	116.31	1064	1	1	2	0	0	0	2	1	1	1	2	0	1.7	1.7	2.7	0	0	0	2.7	1	1	1.7	2.7	0	17695000	653080	1211700	1182100	0	0	0	5319700	3908500	3893500	436910	1089600	0				561	35;7769	True;True	35;7979	150;151;152;153;154;155;156;157;158;27289;27290;27291;27292;27293
EG_transcript_5655;EG_transcript_54231	EG_transcript_5655	EG_transcript_5655	55.617	495	3	2	1	0	0	0	3	4	4	0	1	1	5.7	3.6	1.8	0	0	0	7.3	9.1	9.1	0	1.8	3.2	137690000	651560	752840	0	0	0	0	30018000	51432000	54542000	0	143380	146000				1910	1871;2511;2990;2991;3280;3838	True;True;True;True;True;True	1913;2568;3062;3063;3360;3937	6470;8666;8667;8668;10362;10363;10364;10365;10366;10367;10368;10369;11325;11326;11327;13477;13478;13479;13480;13481;13482;13483;13484;13485
EG_transcript_516	EG_transcript_516	EG_transcript_516	151.49	1370	3	0	0	0	0	0	0	0	0	1	0	0	2.6	0	0	0	0	0	0	0	0	0.9	0	0	873560	649880	0	0	0	0	0	0	0	0	223680	0	0				1836	267;991;6765	True;True;True	271;1010;6942	929;3307;3308;23620
EG_transcript_3227	EG_transcript_3227	EG_transcript_3227	85.173	771	2	2	2	0	0	0	0	0	0	1	1	0	3.4	3.4	3.4	0	0	0	0	0	0	1.3	1.3	0	2329800	648260	769840	492760	0	0	0	0	0	0	228960	189940	0				1444	3187;5874	True;True	3266;6039	11023;11024;11025;11026;11027;20641;20642;20643
EG_transcript_26707	EG_transcript_26707	EG_transcript_26707	21.222	211	1	1	1	1	0	0	2	2	2	0	0	0	6.2	6.2	6.2	3.8	0	0	10	10	10	0	0	0	1229500000	647050	582280	549070	261130	0	0	414120000	393640000	419680000	0	0	0				1242	1741;7067	True;True	1778;7251	6045;6046;6047;6048;24631;24632;24633;24634;24635;24636;24637;24638;24639
EG_transcript_3617	EG_transcript_3617	EG_transcript_3617	85.502	815	1	1	0	0	0	0	0	0	0	0	1	0	1.6	1.6	0	0	0	0	0	0	0	0	1.6	0	2096300	644740	912970	0	0	0	0	0	0	0	0	538590	0				1561	977	TRUE	996	3244;3245;3246
EG_transcript_24762	EG_transcript_24762	EG_transcript_24762	28.641	256	2	0	0	0	0	0	1	1	1	1	0	0	9.4	0	0	0	0	0	5.5	5.5	5.5	5.5	0	0	9494500	640540	0	0	0	0	0	3865100	2377600	2430900	180340	0	0				1144	3671;6910	True;True	3769;7094	12926;24129;24130;24131;24132;24133
EG_transcript_35428	EG_transcript_35428	EG_transcript_35428	19.366	176	1	0	0	0	0	0	8	7	7	0	0	0	7.4	0	0	0	0	0	56.2	51.1	50.6	0	0	0	631930000	634100	0	0	0	0	0	188150000	211340000	231800000	0	0	0				1546	955;1310;2672;2936;4587;5079;7131;8628	True;True;True;True;True;True;True;True	974;1340;2736;3006;4703;5216;7317;8862	3159;3160;3161;3162;3163;4423;4424;9214;9215;9216;10113;10114;16215;16216;16217;16218;18005;18006;18007;18008;18009;18010;24882;24883;24884;30249;30250;30251
EG_transcript_12831	EG_transcript_12831	EG_transcript_12831	37.922	347	2	1	2	0	0	0	1	0	1	0	0	0	4.9	2.3	4.9	0	0	0	2.6	0	2.6	0	0	0	13594000	633410	161360	1028400	0	0	0	6315100	0	5455600	0	0	0				295	3669;5894	True;True	3767;6059	12920;12921;12922;12923;20731;20732;20733
EG_transcript_33347	EG_transcript_33347	EG_transcript_33347	20.002	179	1	0	2	1	1	1	4	8	5	1	1	1	5.6	0	11.7	6.1	6.1	6.1	21.2	32.4	26.8	6.1	6.1	6.1	937770000	633030	0	1522600	0	1734300	1445500	195970000	361100000	374840000	140040	106390	278080				1481	4445;4446;4748;4842;5848;6315;6316;6747	True;True;True;True;True;True;True;True	4556;4557;4871;4969;6012;6484;6485;6924	15656;15657;15658;15659;15660;16845;16846;16847;16848;16849;16850;16851;16852;16853;16854;17162;20531;20532;20533;20534;20535;22045;22046;22047;22048;22049;22050;22051;23575;23576;23577
EG_transcript_5394	EG_transcript_5394	EG_transcript_5394	52.778	510	2	2	1	0	0	0	2	1	1	1	0	0	8.6	8.6	3.9	0	0	0	7.3	3.3	3.3	3.9	0	0	28977000	623390	741430	576070	0	0	0	13577000	6043700	7222200	192710	0	0				1874	845;1784;7040	True;True;True	863;1824;7224	2814;2815;6224;6225;6226;6227;6228;24551;24552;24553
EG_transcript_13434	EG_transcript_13434	EG_transcript_13434	37.873	356	1	2	2	0	0	0	1	2	2	1	1	0	3.9	8.4	8.4	0	0	0	3.9	8.4	8.4	3.9	3.9	0	93825000	620420	1948900	1905400	0	0	0	27083000	34438000	26840000	245090	744800	0				345	5924;7691	True;True	6090;7901	20834;20835;20836;20837;27029;27030;27031;27032;27033;27034;27035;27036
EG_transcript_24937	EG_transcript_24937	EG_transcript_24937	16.381	160	2	2	2	0	0	0	0	0	0	1	1	1	18.1	18.1	18.1	0	0	0	0	0	0	9.4	9.4	9.4	2739100	613080	641770	478720	0	0	0	0	0	0	471500	414760	119310				1151	4335;4516	True;True	4444;4628	15251;15252;15253;15254;15255;15256;15896;15897;15898
EG_transcript_22617	EG_transcript_22617	EG_transcript_22617	20.054	175	2	2	2	0	0	0	9	9	7	2	1	0	13.7	12.6	13.7	0	0	0	53.7	49.1	45.1	13.7	6.9	0	1645300000	602710	675020	1295100	0	0	0	664420000	563930000	413190000	1009500	218690	0				1038	491;622;1541;2812;2813;4363;5807;5826;6944;8702	True;True;True;True;True;True;True;True;True;True	503;637;1576;2881;2882;4472;5969;5990;7128;8940	1720;1721;1722;2132;2133;2134;2135;2136;2137;2138;2139;5245;5246;5247;5248;9694;9695;9696;9697;15327;15328;15329;20363;20465;20466;24240;24241;24242;30517;30518;30519;30520;30521;30522;30523;30524;30525
EG_transcript_1315;EG_transcript_19599	EG_transcript_1315;EG_transcript_19599	EG_transcript_1315;EG_transcript_19599	105.53	1029	2	2	0	0	0	0	0	0	0	0	0	0	5	5	0	0	0	0	0	0	0	0	0	0	1460300	599600	860730	0	0	0	0	0	0	0	0	0	0				325	405;5131	True;True	413;5269	1409;1410;18184;18185
EG_transcript_1792;EG_transcript_29424	EG_transcript_1792	EG_transcript_1792	111.51	1004	3	4	1	0	0	0	1	1	2	1	2	0	3.4	5.3	2.4	0	0	0	1.3	1	2.1	1.2	1.7	0	28003000	595370	1851800	205070	0	0	0	7639800	9391700	7707200	211030	400830	0				721	1229;2986;3058;3948;4824;4901;5154	True;True;True;True;True;True;True	1256;3057;3132;4048;4948;5035;5292	4136;4137;10314;10315;10316;10317;10577;10578;13806;17086;17087;17088;17397;17398;18248
EG_transcript_20048	EG_transcript_20048	EG_transcript_20048	37.566	324	1	1	1	0	0	0	0	0	0	0	1	0	4	4	4	0	0	0	0	0	0	0	4	0	1893500	587120	604860	342520	0	0	0	0	0	0	0	359010	0				868	6382	TRUE	6551	22300;22301;22302;22303;22304
EG_transcript_19607	EG_transcript_19607	EG_transcript_19607	25.16	228	2	1	1	0	0	0	1	2	1	2	1	1	19.3	9.6	9.6	0	0	0	6.1	7	6.1	18.9	9.6	9.6	25234000	584590	674260	289380	0	0	0	2714100	15254000	4075800	1026500	474540	140600				837	554;1905;3119;3120;4428	True;True;True;True;True	568;1947;3197;3198;4539	1903;6583;6584;6585;6586;6587;6588;10831;10832;15583;15584;15585
EG_transcript_1573	EG_transcript_1573	EG_transcript_1573	110.41	1014	2	1	3	1	1	1	0	0	0	2	2	0	2.2	1	3.7	1.5	1.5	1.5	0	0	0	2.3	2.8	0	1681400	577670	230080	428800	0	0	0	0	0	0	383060	61770	0				551	4241;6011;6957;7536	True;True;True;True	4350;6178;7141;7740	14932;14933;14934;21068;24284;24285;24286;26434;26435;26436;26437;26438;26439
EG_transcript_5441	EG_transcript_5441	EG_transcript_5441	58.568	535	1	1	2	1	1	1	17	15	15	1	1	1	1.7	1.7	3.9	1.9	1.9	2.1	37.8	35.7	33.1	1.7	2.4	2.4	2074700000	575900	805020	523040	0	0	648310	812390000	691220000	567940000	370880	100840	109310				1881	519;1351;2504;2898;3030;3206;3731;3807;4006;4585;5691;5717;5718;6049;6742;7698;8147	True;True;True;True;True;True;True;True;True;True;True;True;True;True;True;True;True	531;532;1382;2561;2967;3104;3286;3829;3906;4106;4701;5843;5871;5872;6216;6919;7908;8369	1787;1788;1789;1790;1791;1792;1793;1794;4562;4563;4564;8640;8641;9974;9975;9976;10494;10495;10496;10497;10498;11089;11090;11091;13113;13114;13115;13116;13117;13118;13390;13391;13392;13393;13394;13395;13993;13994;13995;16211;16212;16213;19850;19851;19852;19853;19966;19967;19968;19969;19970;19971;21179;21180;21181;23559;23560;23561;23562;27060;27061;27062;27063;28590;28591;28592;28593
EG_transcript_25802	EG_transcript_25802	EG_transcript_25802	20.069	189	2	0	4	0	0	0	4	5	3	0	0	0	13.8	0	28	0	0	0	24.9	24.9	19	0	0	0	276350000	574350	0	1994500	0	0	0	99050000	101030000	73703000	0	0	0				1198	708;1348;3961;4376;5332;7692	True;True;True;True;True;True	724;1379;4061;4486;5473;7902	2414;2415;2416;2417;2418;4557;4558;13839;13840;15376;15377;15378;15379;15380;18793;18794;18795;27037
EG_transcript_6410	EG_transcript_6410	EG_transcript_6410	63.698	561	2	1	1	0	0	0	0	0	0	2	0	0	6.4	2.1	4.3	0	0	0	0	0	0	6.4	0	0	2492100	571720	163470	891910	0	0	0	0	0	0	865000	0	0				1982	3161;6858	True;True	3239;7040	10948;10949;10950;23944;23945;23946
EG_transcript_2385	EG_transcript_2385	EG_transcript_2385	84.873	786	2	2	1	0	0	0	2	4	5	2	3	1	3.1	3.1	1.5	0	0	0	3.3	6.9	8.3	5.3	6.9	1.5	46990000	571400	663350	201470	0	0	0	9236800	19157000	16200000	318760	537560	103150				1099	51;1144;3318;3637;3935;7521;7663	True;False;True;True;True;True;True	52;1169;3399;3728;4035;7725;7873	220;221;3879;3880;3881;3882;11439;11440;11441;11442;12634;12635;13773;26374;26375;26376;26377;26378;26379;26380;26381;26916;26917
EG_transcript_22761	EG_transcript_22761	EG_transcript_22761	31.071	288	3	2	3	0	0	0	3	3	2	2	2	3	17	13.5	16.7	0	0	0	16.7	17.7	12.5	11.8	7.6	15.3	61437000	561550	371610	422060	0	0	0	26589000	18713000	13851000	233490	443700	252690				1046	90;1673;2129;4412;4544;4976;6247	True;True;True;True;True;True;True	92;1709;2176;4523;4657;5112;6416	371;372;373;374;375;5718;5719;7323;15504;15505;15506;15507;15508;15509;15510;15511;15983;15984;15985;17644;17645;17646;21795
EG_transcript_12523	EG_transcript_12523	EG_transcript_12523	48.074	451	2	2	0	0	0	0	1	2	0	0	0	0	8.6	8.6	0	0	0	0	3.5	9.8	0	0	0	0	11923000	560920	453590	0	0	0	0	1115100	9793700	0	0	0	0				266	1300;2734;8335	True;True;True	1329;2800;8565	4396;4397;9405;9406;9407;29317;29318
EG_transcript_24062	EG_transcript_24062	EG_transcript_24062	24.605	223	2	1	0	0	0	0	1	1	1	1	0	0	12.1	7.6	0	0	0	0	9	9	9	4.5	0	0	4189700	558610	169990	0	0	0	0	825420	1795300	840370	0	0	0				1112	964;3496;3781;8714	True;True;True;True	983;3580;3880;8952	3191;12071;13296;13297;30560;30561;30562
EG_transcript_2508	EG_transcript_2508	EG_transcript_2508	92.26	851	1	1	2	1	2	1	10	10	9	2	2	2	2.8	1.9	2.9	0.9	3.8	1.9	17.3	17.3	16.6	4.7	3.9	4.7	1998100000	555590	753110	4719100	0	25657000	12692000	681370000	708310000	559790000	1506600	2322100	457230				1159	2809;2884;2887;2893;3466;4287;4293;7016;7017;7019;8762	True;True;True;True;True;True;True;True;True;True;True	2878;2953;2956;2962;3549;3550;4396;4402;7200;7201;7203;9002	9687;9688;9689;9901;9902;9903;9904;9905;9906;9907;9916;9917;9918;9919;9948;9949;9950;9951;9952;9953;9954;9955;11954;11955;11956;11957;11958;15084;15085;15098;15099;15100;15101;24467;24468;24469;24470;24471;24472;24473;24474;24479;30712;30713;30714
EG_transcript_13115;EG_transcript_10556	EG_transcript_13115	EG_transcript_13115	43.051	399	1	1	0	0	0	0	9	10	7	1	0	0	5.8	5.8	0	0	0	0	38.3	38.3	25.1	5.8	0	0	1236500000	549640	411790	0	0	0	0	444240000	392610000	398010000	657300	0	0				322	300;588;599;3625;6140;6195;6250;6794;8156;8273;8274	True;True;True;True;True;True;True;True;True;True;True	306;602;613;3716;6308;6364;6419;6973;8378;8500;8501	1051;1052;1053;1054;1055;2010;2011;2012;2013;2056;2057;2058;2059;2060;2061;12591;12592;21430;21431;21622;21802;21803;21804;23740;23741;23742;28619;28620;28621;29055;29056;29057;29058;29059;29060;29061;29062;29063;29064
EG_transcript_25934	EG_transcript_25934	EG_transcript_25934	21.826	204	2	2	3	2	0	0	10	9	9	4	3	1	9.3	9.3	13.7	8.3	0	0	42.2	39.2	38.7	17.6	13.7	4.4	6142000000	536660	831330	986850	2610200	0	0	1901400000	2397500000	1835500000	1453200	1120000	0				1203	234;235;1165;1445;1850;1942;2390;2744;3806;4669	True;True;True;True;True;True;True;True;True;True	237;238;1190;1478;1892;1985;2441;2811;3905;4790;4791	797;798;799;800;801;802;803;804;3941;3942;3943;4940;4941;4942;4943;4944;4945;4946;4947;4948;6419;6420;6421;6719;6720;6721;8232;8233;8234;8235;8236;8237;8238;8239;8240;9441;9442;9443;9444;9445;13388;13389;16550;16551;16552;16553;16554;16555;16556;16557;16558
EG_transcript_253	EG_transcript_253	EG_transcript_253	157	1392	1	1	1	0	0	0	0	0	0	1	1	1	2.1	2.1	2.1	0	0	0	0	0	0	2.1	2.1	2.1	2229100	525190	411070	323780	0	0	0	0	0	0	504740	368490	95802				1168	3973	TRUE	4073	13897;13898;13899;13900;13901;13902
EG_transcript_15972	EG_transcript_15972	EG_transcript_15972	40.781	374	3	2	2	0	0	0	1	1	2	1	0	0	13.1	9.6	9.6	0	0	0	4.3	4.3	9.6	2.7	0	0	19577000	525000	447050	763780	0	0	0	5097400	3746800	8846500	150600	0	0				569	2836;4262;7449;8686	True;True;True;True	2905;4371;7650;8924	9767;15000;26090;26091;26092;26093;26094;26095;30480;30481;30482;30483;30484;30485
EG_transcript_18435	EG_transcript_18435	EG_transcript_18435	26.398	234	2	2	2	0	0	0	1	2	1	2	4	2	5.6	9	9	0	0	0	3.8	11.5	3.8	9	10.3	9	30384000	524870	779970	448490	0	0	0	6495300	11580000	6936600	1377000	1924700	317730				756	1607;1608;2381;4027;7526;8153	True;True;True;True;True;True	1642;1643;2430;4127;7730;8375	5464;5465;5466;5467;5468;5469;5470;8172;8173;8174;8175;8176;14059;14060;26396;26397;26398;28614
EG_transcript_763	EG_transcript_763	EG_transcript_763	131.43	1195	2	1	0	1	0	1	2	3	2	2	2	0	3.1	1.3	0	1.3	0	1.3	1.9	3.2	1.9	2.9	2.9	0	13436000	524470	118550	0	101290	0	68806	3155900	5022700	3720900	450560	272780	0				2108	646;1525;1805;2843;3413	True;True;True;True;True	661;1560;1845;2912;3495	2207;2208;2209;5203;6279;6280;6281;6282;6283;6284;6285;9777;9778;9779;11749;11750
EG_transcript_38071	EG_transcript_38071	EG_transcript_38071	16.874	171	1	2	1	0	0	0	0	0	0	1	2	2	9.4	22.8	9.4	0	0	0	0	0	0	9.4	21.1	22.8	8094000	521000	1383600	747980	0	0	0	0	0	0	632810	3530100	1278600				1608	1729;5903;6886	True;True;True	1766;6068;7068	5998;5999;6000;6001;6002;20772;24023;24024;24025
EG_transcript_1504	EG_transcript_1504	EG_transcript_1504	103.67	952	2	3	3	0	0	0	0	0	0	4	4	5	1.9	4.1	4.1	0	0	0	0	0	0	5	5.5	5.5	112710000	519900	18499000	20189000	0	0	0	0	0	0	1449500	1540800	70511000				487	205;1341;1853;3147;6270;6737;7342	True;True;True;True;True;True;True	208;1372;1895;3225;6439;6914;7542	725;4519;4520;4521;4522;4523;4524;6428;10916;21858;21859;21860;23538;23539;23540;23541;23542;23543;25723;25724;25725;25726;25727;25728
EG_transcript_48684	EG_transcript_48684	EG_transcript_48684	12.103	107	2	2	1	0	0	0	1	1	2	0	1	0	18.7	18.7	15	0	0	0	10.3	10.3	20.6	0	10.3	0	16115000	518790	712960	505830	0	0	0	4772400	3815000	5437300	0	352670	0				1792	1302;3184;6405;8403	True;True;True;True	1331;3263;6574;8635	4400;11017;11018;22390;29514;29515;29516;29517;29518;29519
EG_transcript_15284	EG_transcript_15284	EG_transcript_15284	24.684	240	1	2	2	0	1	1	2	2	2	0	0	0	6.7	11.2	11.2	0	4.6	4.6	11.2	11.2	11.2	0	0	0	166120000	518290	1919900	2290800	0	354670	0	56329000	55324000	49386000	0	0	0				511	2224;6824	True;True	2271;7005	7617;7618;7619;7620;7621;7622;7623;23840;23841;23842;23843;23844;23845
EG_transcript_38568	EG_transcript_38568	EG_transcript_38568	18.04	157	2	2	2	0	0	0	0	0	0	2	2	2	17.2	17.2	17.2	0	0	0	0	0	0	17.2	17.2	17.2	4024800	517910	983360	718910	0	0	0	0	0	0	596380	895110	313110				1617	1672;1697	True;True	1708;1734	5712;5713;5714;5715;5716;5717;5833;5834;5835;5836;5837;5838
EG_transcript_7628	EG_transcript_7628	EG_transcript_7628	49.058	453	2	2	3	0	0	0	2	4	4	0	1	0	5.7	4.4	11.3	0	0	0	6.2	11.3	11.3	0	2.2	0	110370000	517270	1199600	789600	0	0	0	13117000	51606000	42939000	0	196530	0				2106	1132;1238;1728;3903;6736;6761;7535	True;True;True;True;True;True;True	1156;1265;1765;4003;6913;6938;7739	3826;3827;4172;5996;5997;13691;13692;13693;23534;23535;23536;23537;23612;23613;23614;26431;26432;26433
EG_transcript_22531	EG_transcript_22531	EG_transcript_22531	30.638	282	2	4	3	0	0	0	4	6	4	4	3	1	7.8	14.5	11	0	0	0	15.6	19.5	14.5	16	11	3.9	86876000	517050	2787000	740170	0	0	0	21078000	37032000	21102000	1979900	1555300	84816				1033	1391;1563;1626;1945;2781;3787;4852;5153	True;True;True;True;True;True;True;True	1423;1599;1661;1988;2849;3886;4981;5291	4739;5321;5322;5323;5527;5528;5529;5530;5531;5532;6725;6726;6727;9606;9607;9608;9609;9610;13322;13323;13324;17217;17218;17219;17220;17221;17222;17223;18245;18246;18247
EG_transcript_13218	EG_transcript_13218	EG_transcript_13218	34.198	327	2	3	1	3	1	1	1	0	1	0	0	0	8.6	11.6	3.1	11.6	3.7	3.7	3.7	0	3.7	0	0	0	17502000	513620	1033200	119370	5617100	3291400	4328600	1343100	0	1255600	0	0	0				326	2603;3285;7089	True;True;True	2663;3365;7273	8955;8956;8957;11336;11337;11338;24721;24722;24723;24724;24725;24726;24727
EG_transcript_18171	EG_transcript_18171	EG_transcript_18171	36.618	347	1	2	1	0	0	0	1	3	1	1	0	0	6.1	11.2	6.1	0	0	0	6.1	11.8	6.1	6.1	0	0	39537000	511850	2910100	473800	0	0	0	4790300	23026000	7441000	383900	0	0				741	866;1831;4164;8795	True;True;True;True	884;1872;4271;9036	2877;6363;6364;6365;6366;6367;6368;6369;14663;30832
EG_transcript_26872	EG_transcript_26872	EG_transcript_26872	26.845	235	1	1	2	0	0	0	0	0	0	1	1	1	4.3	4.3	12.3	0	0	0	0	0	0	4.3	4.3	4.3	2862800	505270	892200	608800	0	0	0	0	0	0	402410	363480	90608				1251	2778;3559	True;True	2846;3645	9601;12293;12294;12295;12296;12297;12298
EG_transcript_14795	EG_transcript_14795	EG_transcript_14795	34.568	320	2	0	1	0	0	0	3	4	2	0	0	0	7.8	0	4.1	0	0	0	13.1	21.2	7.8	0	0	0	64457000	504560	0	465290	0	0	0	19841000	24385000	19261000	0	0	0				462	3027;6172;6356;6955	True;True;True;True	3101;6340;6525;7139	10482;10483;10484;10485;21540;21541;22230;24277;24278;24279;24280;24281
EG_transcript_15630	EG_transcript_15630	EG_transcript_15630	28.75	264	1	0	0	0	0	0	0	0	0	0	0	0	5.3	0	0	0	0	0	0	0	0	0	0	0	502270	502270	0	0	0	0	0	0	0	0	0	0	0				544	4581	TRUE	4697	16202
EG_transcript_12348	EG_transcript_12348	EG_transcript_12348	47.042	463	1	2	1	0	0	0	0	0	0	1	1	1	3.5	6.3	3.5	0	0	0	0	0	0	3.5	3.5	3.5	3234100	500810	930520	444250	0	0	0	0	0	0	415040	748110	195410				245	1678;8102	True;True	1714;8324	5740;5741;5742;5743;5744;5745;28465
EG_transcript_31182	EG_transcript_31182	EG_transcript_31182	22.455	201	1	0	1	0	0	0	4	4	4	2	0	0	5.5	0	5.5	0	0	0	20.4	20.4	20.4	10	0	0	192250000	498230	0	255310	0	0	0	59887000	57773000	73275000	559690	0	0				1415	5749;5968;6815;8194	True;True;True;True	5905;6135;6995;8417	20079;20080;20081;20954;20955;20956;20957;20958;20959;23807;23808;23809;28738;28739;28740;28741
EG_transcript_4733	EG_transcript_4733	EG_transcript_4733	77.768	716	1	3	1	0	0	0	0	0	0	0	0	0	2.4	5.2	2.4	0	0	0	0	0	0	0	0	0	2762900	493660	1893900	375280	0	0	0	0	0	0	0	0	0				1769	2373;6818;8786	True;True;True	2422;6998;9026	8149;23818;30798;30799;30800
EG_transcript_3639	EG_transcript_3639	EG_transcript_3639	45.724	407	2	3	2	0	1	0	6	6	6	2	2	0	5.2	7.9	5.2	0	2.5	0	20.6	20.6	20.6	5.2	5.2	0	642610000	493520	1005000	856950	0	7022700	0	226690000	175590000	228800000	1378300	768740	0				1567	532;3040;4043;6993;7183;8061	True;True;True;True;True;True	546;3114;4143;7177;7371;8280	1830;1831;1832;10521;10522;10523;14124;14125;14126;24407;24408;24409;24410;25067;25068;25069;25070;25071;25072;25073;25074;28334;28335;28336;28337;28338;28339;28340;28341;28342
EG_transcript_1862	EG_transcript_1862	EG_transcript_1862	96.115	837	2	2	2	0	0	0	0	1	0	2	2	1	2.6	2.6	2.6	0	0	0	0	1.4	0	2.6	2.6	1.2	6452900	493270	696280	1403200	0	0	0	0	2345200	0	165200	884930	464750				766	198;2540;7762	True;True;True	201;2597;7972	702;8748;8749;8750;8751;8752;8753;27272;27273;27274;27275;27276
EG_transcript_19066	EG_transcript_19066	EG_transcript_19066	36.404	336	1	2	1	0	0	0	0	0	0	0	0	0	3.6	6.5	3.6	0	0	0	0	0	0	0	0	0	1880500	484570	896030	499900	0	0	0	0	0	0	0	0	0				800	1186;5315	True;True	1212;5456	4007;18736;18737;18738
EG_transcript_8803	EG_transcript_8803	EG_transcript_8803	51.502	468	2	2	2	0	0	0	0	0	0	0	0	0	4.3	4.3	4.3	0	0	0	0	0	0	0	0	0	1336400	479870	505240	351260	0	0	0	0	0	0	0	0	0				2221	2639;4638	True;True	2701;4758	9098;9099;9100;16460;16461;16462
EG_transcript_13961	EG_transcript_13961	EG_transcript_13961	36.433	340	2	1	1	0	0	0	2	3	2	1	1	0	7.1	2.6	2.6	0	0	0	7.1	9.7	7.1	2.6	2.6	0	152940000	479380	553580	666710	0	0	0	53331000	55608000	41416000	272320	610870	0				386	3289;3692;6357	True;True;True	3369;3790;6526	11343;11344;11345;11346;12983;12984;12985;12986;12987;12988;12989;12990;22231
EG_transcript_8049	EG_transcript_8049	EG_transcript_8049	56.594	503	2	2	1	0	0	0	0	0	0	0	2	0	6.2	6.2	2.8	0	0	0	0	0	0	0	6.2	0	1364900	471590	483580	170930	0	0	0	0	0	0	0	238830	0				2145	395;6662	True;True	403;6837	1383;1384;1385;1386;23245;23246;23247
EG_transcript_13045	EG_transcript_13045	EG_transcript_13045	49.208	448	1	1	1	0	0	0	0	0	0	1	1	0	4.5	4.5	4.5	0	0	0	0	0	0	4.5	4.5	0	2336700	463100	567690	252190	0	0	0	0	0	0	453740	599980	0				312	2829	TRUE	2898	9743;9744;9745;9746;9747
EG_transcript_11026	EG_transcript_11026	EG_transcript_11026	42.48	396	2	1	2	0	0	0	1	0	1	2	2	0	4.3	4	4.3	0	0	0	4.3	0	4.3	4.3	4.3	0	4201200	456880	209570	288190	0	0	0	1277000	0	957150	303200	709220	0				126	5394;5395	True;True	5535;5536	18976;18977;18978;18979;18980;18981;18982;18983;18984;18985;18986
EG_transcript_7787	EG_transcript_7787	EG_transcript_7787	60.942	589	2	2	1	0	0	0	1	1	1	1	1	1	7.6	7.6	3.6	0	0	0	3.6	3.6	3.6	3.6	3.6	3.6	7619600	455900	239400	346330	0	0	0	1530500	1834800	2016500	467650	617140	111390				2120	2182;7386	True;True	2229;7586	7492;7493;7494;7495;7496;7497;7498;7499;7500;7501;7502;25859;25860
EG_transcript_8289	EG_transcript_8289	EG_transcript_8289	52.99	475	3	0	1	0	0	0	7	6	6	0	0	0	7.6	0	2.5	0	0	0	17.5	13.9	14.3	0	0	0	205960000	450380	0	157810	0	0	0	73913000	64655000	66779000	0	0	0				2165	2694;2782;3712;5186;7147;7195;7798;8036;8455	True;True;True;True;True;True;True;True;True	2759;2850;3810;5325;7334;7384;8010;8255;8689	9283;9284;9285;9611;9612;13067;18349;24936;24937;24938;25111;25112;25113;25114;27413;27414;28262;28263;28264;28265;29696;29697;29698
EG_transcript_16141	EG_transcript_16141	EG_transcript_16141	42.018	390	2	2	0	0	0	0	1	1	1	0	0	0	5.9	7.9	0	0	0	0	3.6	3.6	3.6	0	0	0	884090	447200	436890	0	0	0	0	0	0	0	0	0	0				581	2052;4718;4905;7278	True;True;False;True	2095;4841;5039;7473	7081;16736;17412;17413;17414;17415;25413
EG_transcript_16755	EG_transcript_16755	EG_transcript_16755	22.526	205	1	0	0	0	0	0	1	1	1	0	0	0	17.6	0	0	0	0	0	9.8	9.8	9.8	0	0	0	17145000	445650	0	0	0	0	0	5170800	5670600	5858000	0	0	0				628	1684;3199	True;True	1720;3278	5758;11068;11069;11070
EG_transcript_11329	EG_transcript_11329	EG_transcript_11329	30.915	279	1	1	2	0	0	0	0	0	1	1	1	0	7.5	6.8	14	0	0	0	0	0	6.5	7.5	6.5	0	3842000	445450	179330	541500	0	0	0	0	0	2442100	184350	49259	0				151	1585;2091;6679	True;True;True	1620;2137;6854	5388;7209;7210;7211;7212;23302;23303;23304
EG_transcript_48139	EG_transcript_48139	EG_transcript_48139	12.1	119	2	3	3	0	0	0	2	2	2	2	2	2	11.8	12.6	12.6	0	0	0	12.6	12.6	12.6	11.8	11.8	11.8	88716000	442140	7272100	3747000	0	0	0	24505000	24174000	23742000	641710	3792000	401120				1781	5887;6342;6343	True;True;True	6052;6511;6512	20684;20685;20686;20687;20688;20689;22125;22126;22127;22128;22129;22130;22131;22132;22133;22134;22135;22136;22137;22138;22139
EG_transcript_17960	EG_transcript_17960	EG_transcript_17960	40.914	359	1	1	0	0	0	0	0	0	0	1	1	0	3.6	5.6	0	0	0	0	0	0	0	3.6	3.6	0	2999800	428720	1171100	0	0	0	0	0	0	0	608580	791350	0				724	1137;1695	True;True	1162;1732	3854;3855;5829;5830;5831
EG_transcript_15388	EG_transcript_15388	EG_transcript_15388	43.852	403	2	2	2	0	0	0	0	0	0	1	1	0	6.7	6.7	7.9	0	0	0	0	0	0	3.5	3.5	0	1450500	428680	252810	342810	0	0	0	0	0	0	187060	239120	0				518	108;6037;6065	True;False;True	110;6204;6232	434;435;436;437;438;21147;21148;21229
EG_transcript_4275	EG_transcript_4275	EG_transcript_4275	52.077	480	4	0	2	0	1	0	15	16	17	4	2	1	10.2	0	4.8	0	2.7	0	37.1	39.8	45.2	11.5	6.5	4	3257000000	427660	0	626120	0	0	0	886040000	1069700000	1298600000	1035700	289430	241250				1687	481;1920;2730;3567;3597;5536;5538;7434;7553;7676;7913;7952;8430;8440;8441;8715;8845	True;True;True;True;False;True;True;True;True;True;True;True;True;True;True;True;True	492;1962;2796;3654;3687;5679;5680;5682;7635;7758;7886;8127;8170;8664;8674;8675;8953;9088	1688;1689;1690;1691;1692;1693;1694;1695;1696;6624;6625;6626;9390;9391;9392;9393;12322;12323;12324;12325;12326;12327;12468;12469;12470;19360;19361;19362;19363;19364;19365;19366;19373;19374;19375;19376;19377;19378;26029;26030;26031;26032;26498;26499;26960;26961;26962;27831;27832;27833;27834;27835;27961;27962;27963;27964;27965;27966;27967;27968;29607;29608;29609;29610;29637;29638;29639;29640;29641;2…
EG_transcript_14739	EG_transcript_14739	EG_transcript_14739	41.056	414	1	1	1	0	0	0	0	0	0	0	0	0	4.1	4.1	4.1	0	0	0	0	0	0	0	0	0	901010	426270	288660	186080	0	0	0	0	0	0	0	0	0				456	2132	TRUE	2179	7329;7330;7331
EG_transcript_40674	EG_transcript_40674	EG_transcript_40674	10.319	101	1	1	0	0	0	0	0	0	0	0	0	0	13.9	13.9	0	0	0	0	0	0	0	0	0	0	1424900	425690	999180	0	0	0	0	0	0	0	0	0	0				1652	3157	TRUE	3235	10940;10941
EG_transcript_19318	EG_transcript_19318	EG_transcript_19318	27.983	259	1	1	0	0	0	0	1	0	0	2	1	0	7.3	7.3	0	0	0	0	7.3	0	0	10.8	7.3	0	4791200	422700	195940	0	0	0	0	2947600	0	0	923630	301360	0				812	3946;6575	True;True	4046;6747	13800;13801;13802;13803;13804;22956
EG_transcript_17799	EG_transcript_17799	EG_transcript_17799	32.746	309	2	2	3	0	0	0	7	9	9	5	3	1	7.4	7.4	14.6	0	0	0	27.2	31.7	29.4	19.7	12.3	4.2	956860000	420200	388560	0	0	0	0	219550000	423720000	311490000	525930	760900	0				710	1862;2259;2487;2488;2489;4175;4176;5822;7605;8561;8751	True;True;True;True;True;True;True;True;True;True;True	1904;2307;2543;2544;2545;2546;4282;4283;5985;5986;7813;8795;8989;8990	6453;6454;6455;6456;7783;7784;7785;8557;8558;8559;8560;8561;8562;8563;8564;8565;8566;8567;8568;8569;8570;8571;8572;8573;8574;8575;8576;8577;8578;8579;8580;8581;8582;8583;8584;8585;8586;8587;8588;8589;8590;8591;14687;14688;20442;20443;20444;20445;20446;20447;20448;20449;20450;20451;20452;20453;20454;20455;20456;20457;20458;20459;26688;30031;30032;30033;30034;30035;30036;30037;30038;30039;30040;300…
EG_transcript_4156	EG_transcript_4156	EG_transcript_4156	68.128	615	1	0	0	0	0	0	0	0	0	1	0	0	1.8	0	0	0	0	0	0	0	0	1.8	0	0	880290	417280	0	0	0	0	0	0	0	0	463010	0	0				1668	5409	TRUE	5550	19011;19012
EG_transcript_268	EG_transcript_268	EG_transcript_268	173.78	1542	1	1	0	0	0	0	0	0	0	0	1	1	0.9	0.9	0	0	0	0	0	0	0	0	0.9	1	1709600	417170	670910	0	0	0	0	0	0	0	0	135540	486000				1248	719;1692	True;True	735;1728	2448;5789;5790;5791
EG_transcript_19306	EG_transcript_19306	EG_transcript_19306	36.163	339	1	1	0	1	1	0	3	3	3	1	1	1	2.9	2.9	0	2.9	2.9	0	20.1	20.1	20.1	2.9	2.9	2.9	1333000000	417030	461400	0	3272600	4415700	0	447760000	417280000	457540000	1506700	0	365510				811	4295;6532;8674	False;False;True	4404;6703;8911	15105;15106;15107;15108;15109;15110;22816;22817;22818;22819;30428;30429;30430;30431;30432;30433;30434;30435;30436;30437;30438;30439
EG_transcript_55577	EG_transcript_55577	EG_transcript_55577	11.917	113	1	1	0	0	0	0	5	4	4	0	0	0	9.7	9.7	0	0	0	0	54	44.2	44.2	0	0	0	484660000	415760	230110	0	0	0	0	161250000	182360000	140410000	0	0	0				1890	302;4091;4092;7159;7439	True;True;True;True;True	308;4197;4198;7347;7640	1059;1060;1061;14388;14389;14390;14391;14392;14393;14394;14395;14396;14397;14398;14399;24973;24974;24975;26053;26054;26055
EG_transcript_29634	EG_transcript_29634	EG_transcript_29634	21.915	222	1	1	1	0	0	0	0	0	0	0	1	0	13.5	13.5	13.5	0	0	0	0	0	0	0	14	0	1929600	413670	852020	276860	0	0	0	0	0	0	0	387040	0				1348	6823;7447	True;True	7004;7648	23837;23838;23839;26086
EG_transcript_16201	EG_transcript_16201	EG_transcript_16201	34.165	309	2	1	2	0	0	0	1	0	0	0	0	0	10.4	4.9	10.4	0	0	0	4.9	0	0	0	0	0	907570	413640	0	493930	0	0	0	0	0	0	0	0	0				587	5665;7209	True;True	5813;5814;7399	19757;19758;19759;19760;19761;25162;25163
EG_transcript_3821	EG_transcript_3821	EG_transcript_3821	87.007	799	1	0	1	0	0	0	0	0	0	1	1	0	1.5	0	1.5	0	0	0	0	0	0	1.5	1.5	0	2815400	407000	0	1147400	0	0	0	0	0	0	850150	410900	0				1611	5610	TRUE	5755	19588;19589;19590;19591
EG_transcript_5188	EG_transcript_5188	EG_transcript_5188	73.458	658	1	2	1	0	0	0	0	0	0	0	1	0	2.3	6.1	2.3	0	0	0	0	0	0	0	2.3	0	1705500	402790	713470	267300	0	0	0	0	0	0	0	321940	0				1841	3076;5045	True;True	3151;5182	10689;10690;10691;10692;17882
EG_transcript_45313	EG_transcript_45313	EG_transcript_45313	13.464	124	1	1	1	0	0	0	0	0	0	1	1	0	11.3	11.3	11.3	0	0	0	0	0	0	11.3	11.3	0	2106800	402190	226550	331830	0	0	0	0	0	0	367770	778500	0				1730	6507	TRUE	6678	22734;22735;22736;22737;22738
EG_transcript_12307;EG_transcript_11933	EG_transcript_12307	EG_transcript_12307	45.935	422	1	0	0	0	0	0	1	1	2	1	0	0	2.6	0	0	0	0	0	2.4	3.3	5.9	2.6	0	0	60350000	401920	0	0	0	0	0	6805100	17501000	35423000	219840	0	0				240	2684;3170;5480	True;True;True	2749;3248;5621	9256;9257;9258;10976;10977;19233
EG_transcript_3391	EG_transcript_3391	EG_transcript_3391	80.498	745	1	2	2	0	0	0	0	0	0	2	0	1	1.2	2.3	2.3	0	0	0	0	0	0	2.3	0	1.2	4307900	398670	1894600	1217900	0	0	0	0	0	0	683420	0	113350				1503	2853;3019	True;True	2922;3093	9808;9809;9810;10455;10456;10457;10458;10459
EG_transcript_8504	EG_transcript_8504	EG_transcript_8504	60.039	549	1	1	1	0	0	0	1	1	0	1	1	1	2.6	2.6	2.6	0	0	0	2.6	2.6	0	2.6	2.6	2.6	5451900	396000	435410	268630	0	0	0	1922200	1483700	0	489820	303790	152250				2190	6583	TRUE	6755	22971;22972;22973;22974;22975;22976;22977;22978
EG_transcript_6303	EG_transcript_6303	EG_transcript_6303	65.629	649	1	1	1	0	0	0	0	0	0	0	0	0	2	2	2	0	0	0	0	0	0	0	0	0	1514100	393540	492970	627600	0	0	0	0	0	0	0	0	0				1972	2206	TRUE	2253	7566;7567;7568
EG_transcript_2479	EG_transcript_2479	EG_transcript_2479	83.877	773	1	0	0	0	0	0	0	1	0	0	0	0	4.5	0	0	0	0	0	0	0.9	0	0	0	0	1183900	388430	0	0	0	0	0	0	795510	0	0	0	0				1145	4517;6604	True;True	4629;6776	15899;23053
EG_transcript_1286;EG_transcript_13921;EG_transcript_8867	EG_transcript_1286;EG_transcript_13921	EG_transcript_1286;EG_transcript_13921	106.29	969	2	2	1	1	1	1	3	2	1	3	2	1	2.2	2.2	1.2	1.2	1.2	1.2	3.1	2.1	1.2	3.4	2.1	1.2	46971000	386210	795460	47211	106560	370570	315550	18611000	19505000	6063800	346400	359870	63143				296	3760;4843;4900;6849	True;True;True;True	3859;4970;5034;7031	13235;13236;13237;13238;13239;13240;13241;13242;13243;13244;17163;17164;17165;17391;17392;17393;17394;17395;17396;23921
EG_transcript_9562	EG_transcript_9562	EG_transcript_9562	49.865	444	2	1	3	0	0	0	0	0	1	0	0	0	7	2.7	9.2	0	0	0	0	0	4.3	0	0	0	2045200	385670	336030	1323500	0	0	0	0	0	0	0	0	0				2289	331;2580;3123	True;True;True	337;2638;3201	1155;1156;1157;8868;10844;10845;10846;10847;10848
EG_transcript_29430	EG_transcript_29430	EG_transcript_29430	11.436	104	1	2	0	0	0	0	0	0	0	0	0	0	13.5	24	0	0	0	0	0	0	0	0	0	0	1029100	379120	649960	0	0	0	0	0	0	0	0	0	0				1340	226;8647	True;True	229;8883	777;30341;30342
EG_transcript_341;EG_transcript_70930	EG_transcript_341	EG_transcript_341	171.15	1583	2	4	3	3	2	3	2	1	1	1	3	1	1.2	6.6	2.3	1.9	2.2	2.7	2.8	1	2.1	0.6	3.4	0.6	27596000	374820	1245700	970670	2964700	3316900	999890	6956000	2854600	5495700	597430	1444000	375770				1510	1759;2302;2701;2848;3532;3653;5643;7196;7807;8586	True;True;True;True;True;True;True;True;True;True	1798;2351;2766;2917;3616;3751;5790;7385;8019;8820	6114;7931;9316;9317;9792;9793;12174;12175;12844;12845;12846;12847;12848;12849;12850;19691;19692;19693;19694;25115;25116;25117;25118;25119;27439;30116
EG_transcript_15789	EG_transcript_15789	EG_transcript_15789	32.948	309	1	1	0	0	0	0	0	0	0	0	0	0	3.9	3.9	0	0	0	0	0	0	0	0	0	0	746670	368290	378380	0	0	0	0	0	0	0	0	0	0				554	8641	TRUE	8877	30325;30326
EG_transcript_32698	EG_transcript_32698	EG_transcript_32698	22.668	199	1	1	0	0	1	0	3	4	3	2	2	0	4	4	0	0	4	0	19.6	28.1	19.6	13.1	13.1	0	307210000	363680	794750	0	0	171290	0	108480000	91712000	102190000	1399400	2099000	0				1459	2681;2699;3695;8109	True;True;True;True	2745;2764;3793;8331	9237;9238;9239;9304;9305;9306;9307;9308;9309;9310;9311;13001;13002;13003;13004;13005;13006;13007;13008;28478
EG_transcript_36320	EG_transcript_36320	EG_transcript_36320	11.844	108	1	1	0	0	0	0	0	0	0	0	0	0	10.2	10.2	0	0	0	0	0	0	0	0	0	0	1142400	360100	782330	0	0	0	0	0	0	0	0	0	0				1565	5230	TRUE	5370	18488;18489
EG_transcript_10021	EG_transcript_10021	EG_transcript_10021	45.809	422	1	1	1	0	0	0	5	6	7	2	1	0	3.1	3.1	3.1	0	0	0	19	19.2	20.1	6.2	3.1	0	377410000	357650	0	262970	0	0	0	98907000	106330000	171140000	121120	293800	0				27	4336;6121;6259;6727;7253;7786;7787;8089;8612	True;True;True;True;True;True;True;True;True	4445;6289;6428;6903;7447;7996;7997;8311;8846	15257;15258;15259;21385;21833;23476;23477;23478;25319;25320;27356;27357;27358;27359;27360;28423;28424;28425;28426;28427;28428;28429;28430;30186
EG_transcript_8433	EG_transcript_8433	EG_transcript_8433	41.392	380	1	1	1	1	3	1	17	15	15	1	2	3	4.2	4.2	4.2	2.6	12.6	4.2	43.9	41.3	41.6	4.2	7.1	7.9	5383200000	348500	318390	390480	124150	4075400	0	1755700000	1798300000	1821700000	712350	1131100	396150				2182	135;168;169;1595;1639;2214;4095;4154;4461;4757;4933;5276;6278;6302;7495;7650;7651	True;True;True;True;True;True;True;True;True;True;True;True;True;True;True;True;True	137;171;172;1630;1674;2261;4201;4261;4572;4880;5067;5417;6447;6471;7697;7858;7859	503;504;505;506;507;508;607;608;609;610;611;612;613;614;615;616;617;618;619;5411;5412;5581;5582;5583;7590;7591;7592;7593;14417;14640;14641;14642;15706;15707;15708;16874;16875;16876;16877;16878;16879;17501;17502;17503;17504;18615;18616;18617;18618;18619;18620;21882;21883;21884;21992;21993;21994;26285;26286;26287;26847;26848;26849;26850;26851;26852;26853;26854;26855;26856;26857;26858;26859;26860;26…
EG_transcript_25682	EG_transcript_25682	EG_transcript_25682	18.778	175	1	1	0	0	0	0	1	1	0	0	2	0	4.6	10.3	0	0	0	0	4.6	4.6	0	0	14.9	0	11964000	343200	208410	0	0	0	0	5270900	5394800	0	0	746650	0				1192	4891;7255	True;True	5025;7449	17364;17365;17366;17367;25324;25325
EG_transcript_6715	EG_transcript_6715	EG_transcript_6715	45.25	421	1	1	2	0	0	0	0	0	0	0	0	0	2.4	3.1	5.5	0	0	0	0	0	0	0	0	0	950710	337550	289370	323780	0	0	0	0	0	0	0	0	0				2021	329;7527	True;True	335;7731	1150;1151;26399;26400
EG_transcript_8042	EG_transcript_8042	EG_transcript_8042	50.426	480	1	0	2	0	1	0	9	10	8	3	3	0	3.1	0	4.4	0	2.9	0	22.9	24.6	17.7	7.5	7.5	0	2123400000	324730	0	515960	0	13757000	0	595220000	700870000	811000000	736970	929200	0				2143	386;1067;1513;3302;5778;7503;7504;8240;8443;8444	True;True;True;True;True;True;True;True;True;True	394;1087;1088;1548;3383;5935;7706;7707;7708;8464;8677;8678	1347;1348;1349;1350;1351;1352;3552;3553;3554;3555;3556;3557;3558;3559;5167;5168;11384;11385;11386;11387;11388;11389;11390;11391;20149;20150;26311;26312;26313;26314;26315;26316;26317;26318;26319;26320;26321;26322;26323;26324;26325;28888;28889;28890;28891;28892;29646;29647;29648;29649;29650;29651;29652;29653;29654
EG_transcript_26057	EG_transcript_26057	EG_transcript_26057	27.172	237	1	3	2	0	0	0	1	1	1	1	2	1	6.3	19.4	12.7	0	0	0	6.3	6.3	6.3	6.3	13.1	6.3	21704000	323240	1613300	1076300	0	0	0	5208200	5804200	6108600	409100	949010	211790				1210	1832;5403;6536	True;True;True	1873;5544;6707	6370;6371;18998;18999;22827;22828;22829;22830;22831;22832;22833;22834;22835
EG_transcript_11304;EG_transcript_33111	EG_transcript_11304	EG_transcript_11304	51.583	486	1	2	1	0	0	0	1	1	1	0	0	0	4.5	6.2	1.9	0	0	0	3.1	3.1	3.1	0	0	0	19776000	322170	859100	1198100	0	0	0	5635600	6932200	4828300	0	0	0				148	4761;5594;6304;6497	True;True;True;True	4884;5739;6473;6668	16886;16887;16888;19549;22000;22706;22707
EG_transcript_6101	EG_transcript_6101	EG_transcript_6101	65.86	582	1	0	0	0	0	0	0	0	0	0	0	2	2.9	0	0	0	0	0	0	0	0	0	0	5.5	5886000	318380	0	0	0	0	0	0	0	0	0	0	5567700				1950	791;3442	True;True	809;3525	2653;11870;11871
EG_transcript_11754	EG_transcript_11754	EG_transcript_11754	36.468	336	1	1	1	0	0	0	0	0	0	0	0	0	3.9	3.9	3.9	0	0	0	0	0	0	0	0	0	692480	318300	137750	236430	0	0	0	0	0	0	0	0	0				191	196	TRUE	199	698;699;700
EG_transcript_25526;EG_transcript_43819	EG_transcript_25526;EG_transcript_43819	EG_transcript_25526;EG_transcript_43819	28.45	260	1	1	2	0	0	0	8	9	8	1	0	0	7.7	7.7	11.9	0	0	0	40	47.7	30	7.7	0	0	948750000	317780	521560	1356900	0	0	0	251900000	342920000	351550000	173590	0	0				1184	269;2117;2873;4258;4773;4928;6020;6243;6285;7520	True;True;True;True;True;True;True;True;True;True	273;2163;2942;4367;4896;5062;6187;6412;6454;7724	931;932;933;7296;7297;9867;9868;9869;14989;14990;14991;14992;16923;16924;16925;17484;21092;21777;21778;21779;21780;21781;21903;21904;21905;21906;21907;21908;26367;26368;26369;26370;26371;26372;26373
EG_transcript_2032	EG_transcript_2032	EG_transcript_2032	97.559	975	1	1	1	0	0	0	0	0	0	0	1	1	1.2	1.2	1.2	0	0	0	0	0	0	0	1.2	1.2	1484300	317690	452010	222560	0	0	0	0	0	0	0	358020	134040				891	799	TRUE	817	2672;2673;2674;2675;2676
EG_transcript_10098	EG_transcript_10098	EG_transcript_10098	51.594	471	1	2	1	0	0	0	11	13	11	1	0	0	3.2	6.4	3.2	0	0	0	27.2	31.6	27.2	3.2	0	0	2151800000	316050	520330	290430	0	0	0	849700000	776430000	524370000	131340	0	0				36	1508;2508;3087;4350;4408;5205;5675;5682;7309;7310;7621;8600;8650	True;True;True;True;True;True;True;True;True;True;True;True;True	1543;2565;3163;4459;4519;5345;5826;5834;7505;7506;7829;8834;8886	5150;5151;5152;5153;5154;8652;8653;8654;8655;8656;8657;8658;10717;10718;10719;15293;15489;15490;15491;18408;18409;18410;18411;19796;19808;19809;19810;25543;25544;25545;25546;25547;25548;25549;25550;26754;26755;26756;26757;30148;30149;30150;30349;30350;30351
EG_transcript_34276	EG_transcript_34276	EG_transcript_34276	16.928	149	1	1	0	0	0	0	0	0	0	0	1	0	10.1	10.1	0	0	0	0	0	0	0	0	10.1	0	997880	315950	425370	0	0	0	0	0	0	0	0	256560	0				1517	7151	TRUE	7339	24953;24954;24955
EG_transcript_6952	EG_transcript_6952	EG_transcript_6952	57.116	539	1	1	0	0	0	0	0	0	0	0	0	0	5.4	1.5	0	0	0	0	0	0	0	0	0	0	544960	313200	231760	0	0	0	0	0	0	0	0	0	0				2044	1889;5972	True;True	1931;6139	6519;20964
EG_transcript_30716	EG_transcript_30716	EG_transcript_30716	23.53	214	3	4	2	0	0	0	5	5	5	1	0	0	23.4	30.8	16.8	0	0	0	35.5	37.4	35.5	9.3	0	0	158990000	310860	596230	0	0	0	0	46774000	37525000	73783000	0	0	0				1405	3997;3998;4927;6020;6034;6244;7520	True;True;False;False;False;False;False	4097;4098;5061;6187;6201;6413;7724	13965;13966;13967;13968;13969;13970;13971;17478;17479;17480;17481;17482;17483;21092;21134;21135;21136;21137;21782;26367;26368;26369;26370;26371;26372;26373
EG_transcript_17168	EG_transcript_17168	EG_transcript_17168	38.879	344	1	0	0	0	0	0	1	1	1	0	0	0	2.6	0	0	0	0	0	2.6	2.6	2.6	0	0	0	29735000	309140	0	0	0	0	0	9293600	9892200	10240000	0	0	0				651	1747;5650	True;True	1785;5797	6076;6077;6078;19713
EG_transcript_19031	EG_transcript_19031	EG_transcript_19031	24.537	216	1	1	1	0	0	0	0	0	0	1	2	0	4.6	4.6	8.3	0	0	0	0	0	0	8.3	13	0	1926300	306560	453690	305700	0	0	0	0	0	0	226170	634160	0				798	2143;7471	True;True	2190;7672	7358;7359;7360;26165;26166;26167
EG_transcript_3674	EG_transcript_3674	EG_transcript_3674	58.052	513	1	1	0	1	0	0	7	6	7	4	2	2	1.9	1.9	0	1.8	0	0	12.9	9.6	11.3	5.7	2.1	3.7	426780000	306340	330780	0	226960	0	0	135020000	119790000	167580000	1332000	1667200	524270				1578	1334;1690;2134;2692;4040;4327;5761;6296;6300;6305	True;True;True;True;True;True;True;True;True;True	1365;1726;2181;2757;4140;4436;5918;6465;6469;6474	4491;4492;4493;4494;5782;5783;5784;5785;7334;7335;9277;9278;9279;14112;14113;14114;14115;15219;15220;15221;15222;15223;15224;15225;20112;20113;20114;21980;21988;22001;22002;22003
EG_transcript_40629	EG_transcript_40629	EG_transcript_40629	11.102	103	1	0	0	0	0	0	1	1	1	0	0	0	15.5	0	0	0	0	0	15.5	15.5	15.5	0	0	0	18384000	305570	0	0	0	0	0	6184000	6308000	5586000	0	0	0				1651	810	TRUE	828	2707;2708;2709;2710
EG_transcript_13420	EG_transcript_13420	EG_transcript_13420	43.535	440	1	1	1	0	0	0	0	0	0	1	1	1	7	15.5	15.5	0	0	0	0	0	0	15.5	15.5	15.5	8081400	303000	267940	1059900	0	0	0	0	0	0	2481400	3566500	402690				343	3294;8542	True;True	3375;8776	11361;29965;29966;29967;29968;29969;29970;29971;29972
EG_transcript_28733	EG_transcript_28733	EG_transcript_28733	18.723	165	1	0	0	0	0	0	0	0	0	0	0	0	8.5	0	0	0	0	0	0	0	0	0	0	0	302030	302030	0	0	0	0	0	0	0	0	0	0	0	+			1310	5931	TRUE	6097	20848
EG_transcript_32715	EG_transcript_32715	EG_transcript_32715	12.603	113	1	1	0	0	0	0	0	0	0	1	1	1	14.2	14.2	0	0	0	0	0	0	0	14.2	14.2	14.2	1800800	301800	374640	0	0	0	0	0	0	0	331200	617110	176090				1460	7109	TRUE	7293	24782;24783;24784;24785;24786
EG_transcript_9837	EG_transcript_9837	EG_transcript_9837	55.83	527	1	0	0	0	0	0	0	0	0	0	0	0	1.9	0	0	0	0	0	0	0	0	0	0	0	300410	300410	0	0	0	0	0	0	0	0	0	0	0				2317	49	TRUE	50	217
EG_transcript_9546;EG_transcript_3442;EG_transcript_24557;EG_transcript_9405;REV__EG_transcript_4077	EG_transcript_9546;EG_transcript_3442	EG_transcript_9546;EG_transcript_3442	50.335	455	1	0	0	1	0	1	7	6	7	1	0	0	2.9	0	0	2	0	2	17.8	15.2	16.7	2.9	0	0	770770000	297380	0	0	192290	0	101390	257530000	234610000	277950000	98826	0	0				2287	565;2913;3068;3684;5483;6420;7626;8855	True;True;True;True;True;True;True;True	579;2982;3142;3782;5624;6590;7834;9098	1936;1937;1938;10008;10009;10010;10011;10012;10604;10605;10606;10607;10608;12958;12959;12960;19239;19240;19241;22450;26770;31047;31048;31049
EG_transcript_11734	EG_transcript_11734	EG_transcript_11734	52.622	476	1	1	1	0	0	0	1	0	1	1	1	0	2.1	2.1	2.1	0	0	0	2.5	0	1.5	2.1	2.1	0	14957000	296980	559380	276210	0	0	0	7681300	0	5429700	314820	399060	0				187	686;3856;5771	True;True;True	702;3955;5928	2326;13547;13548;13549;13550;13551;20134
EG_transcript_19004	EG_transcript_19004	EG_transcript_19004	20.44	197	1	0	0	0	0	0	0	0	0	1	1	0	8.6	0	0	0	0	0	0	0	0	8.6	8.6	0	1027800	296710	0	0	0	0	0	0	0	0	221070	510010	0				797	1273	TRUE	1300	4282;4283;4284
EG_transcript_33544	EG_transcript_33544	EG_transcript_33544	14.647	138	1	1	0	0	0	0	0	0	0	0	0	0	6.5	6.5	0	0	0	0	0	0	0	0	0	0	695910	295330	400580	0	0	0	0	0	0	0	0	0	0				1489	8390	TRUE	8620	29460;29461
EG_transcript_24828	EG_transcript_24828	EG_transcript_24828	30.086	267	1	1	0	0	0	0	0	0	0	0	0	0	4.9	4.9	0	0	0	0	0	0	0	0	0	0	630070	294930	335150	0	0	0	0	0	0	0	0	0	0				1146	5176	TRUE	5315	18325;18326
EG_transcript_11352	EG_transcript_11352	EG_transcript_11352	32.067	298	1	0	1	0	0	0	0	0	0	0	0	0	4	0	4	0	0	0	0	0	0	0	0	0	939980	289190	0	650790	0	0	0	0	0	0	0	0	0				156	4360;5967	True;True	4469;6134	15322;20953
EG_transcript_654	EG_transcript_654	EG_transcript_654	99.398	977	2	0	0	0	1	1	2	2	2	1	0	0	2.7	0	0	0	1.1	1.1	3.4	3.3	3.4	1.5	0	0	13066000	288220	0	0	0	0	0	3243200	6217400	3242200	75297	0	0				1999	5751;5837;5990;6797	True;True;True;True	5907;6001;6157;6976	20084;20085;20086;20497;21023;21024;23747;23748;23749;23750;23751
EG_transcript_21578	EG_transcript_21578	EG_transcript_21578	30.661	265	1	2	1	0	0	0	1	1	0	1	1	0	3.4	6	3.4	0	0	0	3.4	3.4	0	3.4	2.6	0	12401000	286830	1199300	255030	0	0	0	4677400	4976400	0	234260	771930	0				965	4557;7656	True;True	4670;7865	16023;16024;16025;16026;16027;16028;26878;26879
EG_transcript_30893	EG_transcript_30893	EG_transcript_30893	11.574	111	1	1	0	0	0	0	0	0	0	0	0	0	13.5	13.5	0	0	0	0	0	0	0	0	0	0	946850	284200	662650	0	0	0	0	0	0	0	0	0	0				1409	2049	TRUE	2092	7066;7067
EG_transcript_17804	EG_transcript_17804	EG_transcript_17804	37.931	354	1	1	1	0	0	0	2	2	2	3	4	1	3.1	3.1	3.1	0	0	0	5.9	5.9	5.9	9.9	12.7	3.1	56640000	283660	567810	784710	0	0	0	15358000	17456000	18346000	1376700	1770900	696050				711	1898;5202;5647;7409	True;True;True;True	1940;5342;5794;7609	6544;6545;18400;18401;18402;18403;19704;19705;25920;25921;25922;25923;25924;25925;25926;25927;25928
EG_transcript_17323;EG_transcript_59050;EG_transcript_23395	EG_transcript_17323	EG_transcript_17323	30.426	279	1	0	1	0	0	1	5	6	5	1	2	1	4.3	0	4.3	0	0	3.2	22.9	26.5	22.9	4.3	7.5	4.3	2210800000	283040	0	1288800	0	0	197790	770430000	655240000	780080000	893400	1866600	534940				657	966;4604;6077;7160;8519;8844	True;True;True;True;True;True	985;4721;6244;7348;8753;9087	3200;16274;16275;16276;16277;16278;16279;16280;16281;21254;21255;21256;24976;24977;24978;24979;24980;24981;29905;29906;29907;29908;31007;31008;31009;31010;31011;31012
EG_transcript_9672	EG_transcript_9672	EG_transcript_9672	35.575	310	1	1	1	0	0	0	0	0	0	0	0	0	2.9	2.9	2.9	0	0	0	0	0	0	0	0	0	1395100	282050	797220	315820	0	0	0	0	0	0	0	0	0				2303	8767	TRUE	9007	30737;30738;30739
EG_transcript_6169	EG_transcript_6169	EG_transcript_6169	63.801	584	2	4	2	0	0	0	0	0	0	3	1	1	5.5	14	6.7	0	0	0	0	0	0	5.7	2.7	3.4	2967300	280730	977740	859820	0	0	0	0	0	0	638060	107320	103590				1957	779;842;2140;2974;3052;5890	True;True;True;True;True;True	797;860;2187;3045;3126;6055	2614;2615;2616;2617;2808;2809;7347;7348;10258;10259;10260;10261;10553;20717
EG_transcript_14010;EG_transcript_68292;CON__ENSEMBL:ENSBTAP00000025008	EG_transcript_14010	EG_transcript_14010	48.134	429	1	3	4	1	2	1	16	15	16	6	6	2	2.3	8.6	11.4	2.3	5.8	2.3	38.9	36.8	38.9	17.7	17.2	5.6	4555000000	279020	744060	1412100	0	28747000	12922000	1607400000	1407600000	1492100000	1739000	1822800	250110				390	445;508;698;2254;2619;2620;3742;3793;4035;4341;5511;5560;5561;6924;8320;8738	True;True;True;True;True;True;True;True;True;True;True;True;True;True;True;True	453;454;520;714;2302;2680;2681;2682;3840;3841;3892;4135;4450;5652;5704;5705;5706;5707;7108;8550;8976	1535;1536;1537;1538;1756;1757;1758;1759;1760;1761;1762;1763;1764;2368;2369;2370;2371;2372;2373;2374;2375;7758;7759;7760;7761;7762;7763;7764;7765;8999;9000;9001;9002;9003;9004;9005;9006;9007;13154;13155;13156;13157;13158;13159;13160;13161;13343;13344;13345;14102;14103;14104;15271;15272;15273;15274;15275;19300;19301;19302;19303;19304;19305;19306;19435;19436;19437;19438;19439;19440;19441;19442;19443…
EG_transcript_36883	EG_transcript_36883	EG_transcript_36883	13.374	118	1	1	1	0	0	0	1	1	1	0	0	0	10.2	10.2	10.2	0	0	0	10.2	10.2	10.2	0	0	0	16842000	277720	316390	179180	0	0	0	5160700	6884100	4024100	0	0	0				1585	7960	TRUE	8178	28006;28007;28008;28009;28010;28011
EG_transcript_15082	EG_transcript_15082	EG_transcript_15082	42.453	393	1	0	1	0	0	0	0	0	0	0	0	0	3.1	0	3.1	0	0	0	0	0	0	0	0	0	474740	277270	0	197470	0	0	0	0	0	0	0	0	0				496	2083	TRUE	2129	7182;7183
EG_transcript_9135	EG_transcript_9135	EG_transcript_9135	51.741	473	1	2	0	0	0	0	0	0	0	0	0	1	2.5	7	0	0	0	0	0	0	0	0	0	2.3	905430	272700	502740	0	0	0	0	0	0	0	0	0	129990				2252	4450;5355;7357	True;True;True	4561;5496;7557	15670;18859;18860;25768
EG_transcript_33605	EG_transcript_33605	EG_transcript_33605	21.062	189	1	0	0	0	0	0	0	0	0	1	1	0	5.8	0	0	0	0	0	0	0	0	5.3	5.3	0	1149700	271770	0	0	0	0	0	0	0	0	447000	430950	0				1494	206;6647	True;True	209;6819	726;23187;23188
EG_transcript_10949	EG_transcript_10949	EG_transcript_10949	38.788	365	1	1	0	0	0	0	0	0	0	1	0	0	3.3	3.3	0	0	0	0	0	0	0	3.3	0	0	687870	254200	243170	0	0	0	0	0	0	0	190500	0	0				115	946	TRUE	965	3126;3127;3128
EG_transcript_10806	EG_transcript_10806	EG_transcript_10806	47.54	456	1	0	0	0	0	0	0	0	0	0	0	0	3.5	0	0	0	0	0	0	0	0	0	0	0	253900	253900	0	0	0	0	0	0	0	0	0	0	0				99	1640	TRUE	1675	5584
EG_transcript_14786	EG_transcript_14786	EG_transcript_14786	38.313	355	1	0	0	1	0	0	0	1	2	0	0	0	3.9	0	0	3.9	0	0	0	3.9	6.5	0	0	0	23911000	252440	0	0	1077500	0	0	0	0	22581000	0	0	0				461	6569;8474	True;True	6741;8708	22940;22941;22942;22943;29760
EG_transcript_4939	EG_transcript_4939	EG_transcript_4939	70.126	652	1	1	1	0	0	0	3	3	3	0	0	0	1.4	2.3	2.3	0	0	0	5.1	6.6	6.6	0	0	0	101240000	252250	0	818220	0	0	0	32995000	35546000	31627000	0	0	0				1801	4259;5340;6393;7353	True;True;True;True	4368;5481;6562;7553	14993;18815;18816;18817;18818;22338;22339;25758;25759;25760;25761;25762;25763
EG_transcript_10514	EG_transcript_10514	EG_transcript_10514	41.237	390	2	0	1	0	0	0	1	3	2	0	0	0	6.9	0	4.1	0	0	0	4.1	7.7	6.9	0	0	0	16944000	250620	0	0	0	0	0	0	8291400	8402300	0	0	0				67	3298;5664;8848	True;True;True	3379;5811;5812;9091	11373;19751;19752;19753;19754;19755;19756;31020;31021;31022
EG_transcript_23458	EG_transcript_23458	EG_transcript_23458	13.517	124	1	0	0	0	0	0	2	2	2	0	0	0	10.5	0	0	0	0	0	18.5	18.5	18.5	0	0	0	123310000	248710	0	0	0	0	0	31589000	53246000	38229000	0	0	0				1077	2502;3920	True;True	2559;4020	8634;8635;8636;13738;13739;13740;13741
EG_transcript_2786	EG_transcript_2786	EG_transcript_2786	93.345	824	1	1	2	0	0	0	1	2	1	1	1	0	1.7	1.7	2.9	0	0	0	1.7	2.9	1.7	1.7	1.7	0	11166000	248070	528050	777190	0	0	0	2040100	3778200	2913100	258490	622260	0				1285	254;3227	True;True	258;3307	865;866;867;868;869;870;871;872;11164;11165
EG_transcript_23042	EG_transcript_23042	EG_transcript_23042	23.721	218	1	0	0	0	0	0	1	0	0	1	0	0	4.1	0	0	0	0	0	4.1	0	0	4.1	0	0	6276200	243810	0	0	0	0	0	6032400	0	0	0	0	0				1061	7677	TRUE	7887	26963;26964;26965
EG_transcript_37916	EG_transcript_37916	EG_transcript_37916	11.688	102	1	2	1	0	0	0	1	1	1	1	1	2	11.8	22.5	11.8	0	0	0	11.8	11.8	11.8	11.8	11.8	22.5	10016000	243080	3738800	250390	0	0	0	822280	2599200	1212000	454080	562080	133820				1606	2835;3726	True;True	2904;3824	9758;9759;9760;9761;9762;9763;9764;9765;9766;13102;13103
EG_transcript_619	EG_transcript_619	EG_transcript_619	131.43	1224	1	2	0	0	0	0	2	2	3	2	2	0	1	2.3	0	0	0	0	2.5	2.5	3.4	2.3	2.3	0	101010000	240420	685270	0	0	0	0	31598000	28604000	38185000	549690	1147800	0				1960	13;7443;7444;8208	True;True;True;True	13;7644;7645;8432	43;44;45;46;47;48;49;26064;26065;26066;26067;28781;28782;28783
EG_transcript_22222	EG_transcript_22222	EG_transcript_22222	21.642	209	1	0	0	0	0	0	0	0	0	0	0	0	10.5	0	0	0	0	0	0	0	0	0	0	0	237260	237260	0	0	0	0	0	0	0	0	0	0	0	+			1005	4815	TRUE	4938	17062
EG_transcript_53428	EG_transcript_53428	EG_transcript_53428	10.34	104	1	1	1	0	0	0	0	0	0	1	1	1	9.6	9.6	9.6	0	0	0	0	0	0	9.6	9.6	9.6	1525500	233850	326630	181650	0	0	0	0	0	0	269070	409480	104780				1864	4967	TRUE	5103	17613;17614;17615;17616;17617;17618
EG_transcript_3854	EG_transcript_3854	EG_transcript_3854	85.324	772	1	2	0	0	0	0	0	0	0	0	0	0	2.2	4.4	0	0	0	0	0	0	0	0	0	0	713580	232580	481000	0	0	0	0	0	0	0	0	0	0				1615	6997;8677	True;True	7181;8914	24420;24421;30446
EG_transcript_35826	EG_transcript_35826	EG_transcript_35826	18.721	181	1	1	1	0	0	0	0	0	0	1	1	0	8.8	8.8	8.8	0	0	0	0	0	0	8.8	8.8	0	1554400	228810	327700	201480	0	0	0	0	0	0	304420	491970	0				1551	6576	TRUE	6748	22957;22958;22959;22960;22961
EG_transcript_29529	EG_transcript_29529	EG_transcript_29529	17.589	153	1	0	0	0	0	0	2	3	2	0	0	0	5.2	0	0	0	0	0	13.7	20.3	13.7	0	0	0	42431000	228200	0	0	0	0	0	10164000	21626000	10412000	0	0	0				1343	2147;5706;5805	True;True;True	2194;5859;5967	7377;7378;7379;7380;19925;20356;20357;20358;20359;20360
EG_transcript_44299	EG_transcript_44299	EG_transcript_44299	14.875	136	3	3	1	0	0	0	0	0	0	2	3	1	25.7	25.7	9.6	0	0	0	0	0	0	16.2	25.7	9.6	1298800	227350	261850	312530	0	0	0	0	0	0	157710	259760	79615				1713	3405;7811;8631	True;False;False	3487;8023;8865	11723;11724;11725;11726;11727;11728;27447;27448;27449;30257;30258;30259;30260
EG_transcript_33145	EG_transcript_33145	EG_transcript_33145	20.796	196	1	2	1	0	0	0	0	0	0	1	2	1	13.3	17.3	13.3	0	0	0	0	0	0	13.3	17.3	13.3	2120200	226990	584160	256630	0	0	0	0	0	0	220450	708530	123460				1473	288;2756	True;True	293;2824	1005;1006;9513;9514;9515;9516;9517;9518
EG_transcript_6624	EG_transcript_6624	EG_transcript_6624	62.811	586	1	0	0	0	0	0	11	9	8	0	0	0	2.2	0	0	0	0	0	23.7	19.3	18.3	0	0	0	747390000	226510	0	0	0	0	0	265540000	207560000	274060000	0	0	0				2009	826;1116;1345;1474;1999;2595;2596;2908;3802;4403;4404;4737;6312;6325;8839	True;True;True;True;True;True;True;True;True;True;True;True;True;True;True	844;1140;1376;1507;2042;2655;2656;2977;3901;4514;4515;4860;6481;6494;9081	2752;2753;3743;3744;3745;3746;4548;5046;6894;8927;8928;8929;8930;9997;9998;9999;13376;13377;13378;13379;13380;13381;15483;15484;16806;16807;16808;22022;22023;22024;22025;22078;30982;30983;30984
EG_transcript_7500	EG_transcript_7500	EG_transcript_7500	45.374	451	1	1	0	0	0	0	2	2	1	0	0	0	7.3	7.3	0	0	0	0	9.3	9.3	7.3	0	0	0	291750000	223180	193260	0	0	0	0	87562000	133660000	70108000	0	0	0				2094	421;466;8446	True;True;True	429;477;8680	1460;1649;29661;29662;29663;29664;29665
EG_transcript_35885;EG_transcript_68772	EG_transcript_35885	EG_transcript_35885	19.931	181	2	3	3	0	0	0	7	8	8	1	0	0	19.9	28.7	26	0	0	0	53.6	61.3	59.1	11	0	0	328880000	221350	569360	457370	0	0	0	107570000	125640000	94426000	0	0	0				1555	2118;2873;4258;4927;6020;6034;6244;6285;7520	True;False;False;True;False;True;True;False;False	2164;2942;4367;5061;6187;6201;6413;6454;7724	7298;7299;7300;9867;9868;9869;14989;14990;14991;14992;17478;17479;17480;17481;17482;17483;21092;21134;21135;21136;21137;21782;21903;21904;21905;21906;21907;21908;26367;26368;26369;26370;26371;26372;26373
EG_transcript_5219	EG_transcript_5219	EG_transcript_5219	60.974	585	2	1	0	0	0	0	1	1	1	1	1	0	6.5	1.9	0	0	0	0	1.9	1.9	1.9	1.9	1.9	0	12353000	219260	76222	0	0	0	0	2475700	5356900	3861500	157590	206070	0				1846	3226;6877	True;True	3306;7059	11157;11158;11159;11160;11161;11162;11163;24000
EG_transcript_13010	EG_transcript_13010	EG_transcript_13010	49.533	449	1	1	0	0	0	0	0	0	0	0	0	0	3.6	3.6	0	0	0	0	0	0	0	0	0	0	507010	217430	289580	0	0	0	0	0	0	0	0	0	0				310	643	TRUE	658	2203;2204
EG_transcript_12357;EG_transcript_18855	EG_transcript_12357;EG_transcript_18855	EG_transcript_12357;EG_transcript_18855	48.404	442	1	1	1	0	0	0	5	6	4	1	1	0	2.5	2.5	2.5	0	0	0	10.4	12.4	7.7	2.5	2.5	0	4894100000	216830	422320	459530	0	0	0	1566600000	1840100000	1484100000	892360	1224900	0				247	3588;4943;5974;6146;6207;6979	True;True;True;True;True;True	3676;5077;6141;6314;6376;7163	12420;12421;12422;12423;12424;12425;12426;12427;17531;17532;17533;20968;20969;20970;21448;21449;21654;24363;24364;24365
EG_transcript_17310	EG_transcript_17310	EG_transcript_17310	31.447	298	1	1	0	0	0	0	1	1	1	0	0	0	3.4	4	0	0	0	0	4	4	4	0	0	0	24029000	216660	378720	0	0	0	0	8658400	9849600	4925500	0	0	0				656	171;7025	True;True	174;7209	622;623;624;625;24500
EG_transcript_3536	EG_transcript_3536	EG_transcript_3536	91.682	824	1	2	0	0	0	0	0	0	0	0	0	0	3	3.2	0	0	0	0	0	0	0	0	0	0	1080300	216050	864280	0	0	0	0	0	0	0	0	0	0				1545	447;6253	True;True	456;6422	1541;1542;21814
EG_transcript_3775	EG_transcript_3775	EG_transcript_3775	70.763	651	1	0	1	0	0	0	1	0	0	3	3	1	2.8	0	2.8	0	0	0	2.8	0	0	5.8	5.8	2.8	5449400	214710	0	0	0	0	0	3259200	0	0	1120600	854970	0				1601	938;2225;5909	True;True;True	957;2272;6075	3100;3101;7624;7625;7626;7627;7628;7629;20799;20800
EG_transcript_15066	EG_transcript_15066	EG_transcript_15066	25.678	232	1	1	2	0	0	0	0	0	0	0	0	1	5.6	4.3	14.2	0	0	0	0	0	0	0	0	8.6	908270	213550	353770	209090	0	0	0	0	0	0	0	0	131860				493	2758;5163;5804	True;True;True	2826;5302;5966	9527;9528;18291;20354;20355
EG_transcript_26978	EG_transcript_26978	EG_transcript_26978	12.515	113	1	0	1	1	1	1	3	2	3	0	0	0	14.2	0	14.2	8	14.2	8	36.3	28.3	42.5	0	0	0	265570000	207540	0	397950	159610	544490	0	77359000	102330000	84572000	0	0	0				1258	642;1631;1966;6047	True;True;True;True	657;1666;2009;6214	2200;2201;2202;5540;5541;5542;5543;5544;5545;6792;6793;6794;21167
EG_transcript_22385	EG_transcript_22385	EG_transcript_22385	32.303	295	1	0	3	2	3	1	5	5	4	1	2	1	4.1	0	13.2	9.2	14.9	5.1	23.7	20	20	5.1	9.2	5.1	313120000	206150	0	1279600	675990	4492500	4613000	106270000	109550000	84517000	298610	952760	275440				1023	1533;1647;2591;3550;5345;6667	True;True;True;True;True;True	1568;1682;2651;3636;5486;6842	5222;5223;5224;5225;5226;5601;5602;5603;5604;5605;8910;8911;8912;8913;12254;12255;12256;12257;12258;12259;18830;23258;23259;23260;23261;23262;23263;23264;23265;23266;23267;23268
EG_transcript_30488	EG_transcript_30488	EG_transcript_30488	15.414	132	1	0	0	0	0	0	1	1	1	1	0	0	11.4	0	0	0	0	0	7.6	10.6	11.4	10.6	0	0	126880000	203780	0	0	0	0	0	121720000	1385500	3561900	0	0	0				1391	2720;3730;8079	True;True;True	2785;3828;8299	9371;9372;13111;13112;28397
EG_transcript_981	EG_transcript_981	EG_transcript_981	128.82	1134	1	2	0	0	0	0	0	1	0	1	2	0	0.7	2.6	0	0	0	0	0	0.9	0	0.7	2.6	0	2474000	203340	695640	0	0	0	0	0	508960	0	212110	853910	0				2314	603;1994;7529	True;True;True	617;2037;7733	2071;2072;2073;2074;6884;6885;26403
EG_transcript_4866	EG_transcript_4866	EG_transcript_4866	79.846	703	1	1	1	0	0	0	0	0	0	1	1	0	1.7	1.7	1.7	0	0	0	0	0	0	1.7	1.7	0	1184600	202820	283170	160540	0	0	0	0	0	0	271560	266520	0				1790	1929	TRUE	1971	6648;6649;6650;6651;6652
EG_transcript_8271	EG_transcript_8271	EG_transcript_8271	61.76	562	1	1	0	0	0	0	0	0	0	0	1	0	2.1	2.1	0	0	0	0	0	0	0	0	2.3	0	608270	202650	405620	0	0	0	0	0	0	0	0	0	0				2163	4251;5172	True;True	4360;5311	14976;14977;18313
EG_transcript_26790	EG_transcript_26790	EG_transcript_26790	17.549	155	1	2	0	0	0	0	0	1	1	0	0	0	10.3	17.4	0	0	0	0	0	7.7	7.7	0	0	0	10680000	201860	675590	0	0	0	0	0	5257600	4545100	0	0	0				1247	6443;6901;8248	True;True;True	6613;7083;8472	22519;22520;24080;24081;28920
EG_transcript_11460	EG_transcript_11460	EG_transcript_11460	41.822	375	1	1	1	0	0	0	0	0	0	0	0	0	3.2	3.2	3.2	0	0	0	0	0	0	0	0	0	743400	201330	305320	236740	0	0	0	0	0	0	0	0	0				165	8606	TRUE	8840	30169;30170;30171
EG_transcript_916	EG_transcript_916	EG_transcript_916	106.92	1003	1	1	0	0	0	0	0	0	0	0	0	0	2.4	2.4	0	0	0	0	0	0	0	0	0	0	503360	200050	303320	0	0	0	0	0	0	0	0	0	0				2254	5876	TRUE	6041	20648;20649
EG_transcript_92	EG_transcript_92	EG_transcript_92	238.71	2196	1	0	0	0	0	0	0	0	0	0	0	0	0.6	0	0	0	0	0	0	0	0	0	0	0	196680	196680	0	0	0	0	0	0	0	0	0	0	0				2260	8806	TRUE	9048	30883
EG_transcript_64973	EG_transcript_64973	EG_transcript_64973	11.764	107	1	0	1	0	0	0	0	0	0	1	0	0	9.3	0	9.3	0	0	0	0	0	0	9.3	0	0	515160	192610	0	181420	0	0	0	0	0	0	141130	0	0				1992	8666	TRUE	8903	30409;30410;30411
EG_transcript_25317	EG_transcript_25317	EG_transcript_25317	17.969	161	1	1	1	0	0	0	0	0	0	0	0	0	8.7	8.7	8.7	0	0	0	0	0	0	0	0	0	761170	192540	337930	230700	0	0	0	0	0	0	0	0	0				1170	3178	TRUE	3257	10996;10997;10998
EG_transcript_17391;EG_transcript_61565	EG_transcript_17391;EG_transcript_61565	EG_transcript_17391;EG_transcript_61565	29.258	267	1	1	1	0	0	0	7	5	6	1	1	0	4.9	4.9	4.5	0	0	0	23.6	18.4	19.5	4.5	4.5	0	751260000	180010	172910	847580	0	0	0	224790000	293150000	231210000	464660	450790	0				665	1392;1932;3547;4144;5095;7043;7044	True;True;True;True;True;True;True	1424;1974;3633;4251;5232;7227;7228	4740;4741;4742;6662;12244;12245;12246;12247;12248;14596;14597;14598;14599;14600;14601;18070;18071;18072;18073;18074;18075;24557;24558;24559;24560;24561;24562;24563;24564
EG_transcript_735	EG_transcript_735	EG_transcript_735	127.11	1179	1	0	0	0	0	0	1	2	1	3	4	2	0.8	0	0	0	0	0	0.8	1.8	0.8	3.1	4.3	2.4	31274000	175260	0	0	0	0	0	7366300	14061000	6950800	830120	1708000	183010				2083	3182;3681;4123;5783;6590	True;True;True;True;True	3261;3779;4229;5940;6762	11013;12951;12952;12953;14508;20163;20164;20165;20166;20167;20168;23001;23002;23003
EG_transcript_633	EG_transcript_633	EG_transcript_633	146.07	1317	1	0	0	0	0	0	0	0	0	0	0	0	1	0	0	0	0	0	0	0	0	0	0	0	173540	173540	0	0	0	0	0	0	0	0	0	0	0	+			1973	3085	TRUE	3161	10712
EG_transcript_24690;EG_transcript_19587	EG_transcript_24690;EG_transcript_19587	EG_transcript_24690;EG_transcript_19587	16.016	144	1	1	3	0	0	0	0	0	0	2	3	1	10.4	8.3	27.8	0	0	0	0	0	0	17.4	27.8	9	2932000	173160	284870	1236000	0	0	0	0	0	0	496370	648760	92855				836	1842;3748;7181	True;True;True	1884;3847;7369	6400;6401;6402;13207;13208;13209;13210;25062;25063;25064;25065
EG_transcript_34028	EG_transcript_34028	EG_transcript_34028	13.5	123	1	1	0	0	0	0	1	1	1	0	0	0	11.4	10.6	0	0	0	0	10.6	10.6	10.6	0	0	0	171400	171400	0	0	0	0	0	0	0	0	0	0	0				1509	1327;5016	True;True	1357;1358;5153	4474;4475;4476;4477;17783
EG_transcript_1705	EG_transcript_1705	EG_transcript_1705	103.58	951	1	0	0	0	0	0	0	0	0	2	0	0	1.3	0	0	0	0	0	0	0	0	2.5	0	0	430100	170810	0	0	0	0	0	0	0	0	259290	0	0				646	1638;3761	True;True	1673;3860	5579;5580;13245
EG_transcript_53638	EG_transcript_53638	EG_transcript_53638	13.521	116	1	0	0	0	0	0	1	1	1	0	0	0	12.1	0	0	0	0	0	18.1	18.1	18.1	0	0	0	24886000	168450	0	0	0	0	0	7090700	9333300	8293700	0	0	0				1870	4661;6071	True;True	4782;6238	16526;16527;16528;21240
EG_transcript_9565	EG_transcript_9565	EG_transcript_9565	49.444	443	1	1	1	0	0	0	2	3	2	0	1	1	5.2	5.2	5.2	0	0	0	8.4	11.1	8.4	0	5.2	5.2	49552000	167790	246810	185850	0	0	0	11642000	23062000	13224000	0	269300	755260				2290	1675;3536;8693	True;True;True	1711;3620;8931	5725;5726;5727;5728;5729;5730;5731;5732;12194;12195;12196;30498
EG_transcript_26090;EG_transcript_62177	EG_transcript_26090;EG_transcript_62177	EG_transcript_26090;EG_transcript_62177	24.64	254	1	2	0	0	0	0	0	0	0	2	1	0	6.3	14.6	0	0	0	0	0	0	0	11.8	6.3	0	2027800	166620	862080	0	0	0	0	0	0	0	459690	539390	0				1215	201;5592;6384	True;True;True	204;5737;6553	712;19547;22308;22309;22310;22311
EG_transcript_63673;EG_transcript_5083	EG_transcript_63673;EG_transcript_5083	EG_transcript_63673;EG_transcript_5083	12.23	108	1	0	0	0	0	0	0	0	0	0	0	0	16.7	0	0	0	0	0	0	0	0	0	0	0	161690	161690	0	0	0	0	0	0	0	0	0	0	0	+			1824	1119	TRUE	1143	3771
EG_transcript_17812	EG_transcript_17812	EG_transcript_17812	33.103	309	1	0	0	0	0	0	3	1	2	0	0	0	3.6	0	0	0	0	0	10.7	4.2	4.5	0	0	0	85791000	161500	0	0	0	0	0	61445000	6188000	17997000	0	0	0				714	2593;4059;4214;4877	True;True;True;True	2653;4163;4322;5011	8918;8919;14223;14224;14225;14820;17315;17316
EG_transcript_15919;EG_transcript_61841	EG_transcript_15919	EG_transcript_15919	33.059	317	1	1	2	1	2	1	8	8	7	2	3	0	3.5	3.5	7.3	3.8	7.3	3.8	33.1	33.1	25.2	7.3	11	0	2918900000	160060	362540	1110000	0	5089800	0	938300000	978040000	992990000	1603000	1194100	0				567	750;767;1287;2460;2817;3777;7356;7958	True;True;True;True;True;True;True;True	767;785;1315;1316;2515;2886;3876;7556;8176	2529;2530;2531;2532;2533;2534;2580;2581;2582;4344;4345;4346;4347;4348;4349;4350;4351;4352;4353;4354;8484;8485;8486;9705;9706;9707;13280;13281;13282;13283;13284;25766;25767;27994;27995;27996;27997;27998;27999;28000;28001;28002
EG_transcript_4927	EG_transcript_4927	EG_transcript_4927	59.583	530	1	0	0	1	2	1	1	1	1	1	0	0	1.9	0	0	1.9	5.8	2.3	2.3	2.3	2.3	2.3	0	0	23127000	159700	0	0	465450	680290	196250	8161200	9852600	3588400	22847	0	0				1798	918;2717;4730	True;True;True	936;2782;4853	3026;3027;3028;3029;3030;3031;3032;9366;16779;16780
EG_transcript_5183	EG_transcript_5183	EG_transcript_5183	67.905	635	1	0	0	0	0	0	0	0	0	0	0	0	1.9	0	0	0	0	0	0	0	0	0	0	0	140200	140200	0	0	0	0	0	0	0	0	0	0	0				1840	6690	TRUE	6865	23338
EG_transcript_4955	EG_transcript_4955	EG_transcript_4955	78.298	697	1	1	0	0	0	0	1	1	0	0	1	0	1.6	1.6	0	0	0	0	1.6	1.6	0	0	1.6	0	6569800	139000	265050	0	0	0	0	3563700	2365100	0	0	236990	0				1804	1776	TRUE	1816	6195;6196;6197;6198;6199
EG_transcript_20514	EG_transcript_20514	EG_transcript_20514	22.911	197	1	2	0	0	0	0	3	3	1	0	0	0	6.1	13.2	0	0	0	0	16.2	15.7	6.1	0	0	0	77780000	138630	624510	0	0	0	0	41142000	33605000	2270100	0	0	0				900	3590;5770;7822;7863;7864	True;True;True;True;True	3678;5927;8034;8077;8078	12432;12433;20131;20132;20133;27480;27653;27654;27655;27656
EG_transcript_3159	EG_transcript_3159	EG_transcript_3159	83.749	775	1	0	0	0	0	0	1	2	1	0	0	0	1.7	0	0	0	0	0	1.7	2.8	1.2	0	0	0	46528000	137420	0	0	0	0	0	16332000	26366000	3692600	0	0	0				1427	2469;7130	True;True	2524;7316	8506;8507;24879;24880;24881
EG_transcript_10406	EG_transcript_10406	EG_transcript_10406	44.989	429	1	1	0	0	0	0	0	0	0	0	0	0	3.3	3.3	0	0	0	0	0	0	0	0	0	0	300070	134290	165780	0	0	0	0	0	0	0	0	0	0				60	5304	TRUE	5445	18705;18706
EG_transcript_2694	EG_transcript_2694	EG_transcript_2694	91.298	844	1	0	0	0	0	0	0	0	0	1	0	0	1.5	0	0	0	0	0	0	0	0	1.5	0	0	244850	129200	0	0	0	0	0	0	0	0	115650	0	0				1256	1211	TRUE	1238	4076;4077
EG_transcript_1102	EG_transcript_1102	EG_transcript_1102	129.4	1142	1	0	0	0	0	0	0	0	0	0	1	0	0.9	0	0	0	0	0	0	0	0	0	1.1	0	309310	124490	0	0	0	0	0	0	0	0	0	184810	0				124	1090;8353	True;True	1112;8583	3642;29362
EG_transcript_9521	EG_transcript_9521	EG_transcript_9521	58.867	521	1	0	1	0	0	0	0	0	0	1	0	0	2.9	0	2.9	0	0	0	0	0	0	2.9	0	0	356960	124340	0	119840	0	0	0	0	0	0	112780	0	0				2285	7869	TRUE	8083	27664;27665;27666
EG_transcript_6423	EG_transcript_6423	EG_transcript_6423	49.615	455	1	1	0	0	0	0	1	1	1	0	0	0	2.6	2.6	0	0	0	0	2.6	2.6	2.6	0	0	0	125960000	124150	214900	0	0	0	0	43911000	42509000	39201000	0	0	0				1985	8453	TRUE	8687	29690;29691;29692;29693;29694
EG_transcript_19302;EG_transcript_40350	EG_transcript_19302;EG_transcript_40350	EG_transcript_19302;EG_transcript_40350	28.845	271	1	0	0	0	0	0	4	4	5	0	0	0	3.7	0	0	0	0	0	20.7	22.1	29.2	0	0	0	206690000	122960	0	0	0	0	0	62579000	78664000	65326000	0	0	0				810	99;1511;2766;6537;8230;8741	True;True;True;True;True;True	101;1546;2834;6708;8454;8979	400;401;5164;9553;9554;9555;9556;22836;22837;28863;28864;28865;30638;30639
EG_transcript_28141	EG_transcript_28141	EG_transcript_28141	25.709	235	1	0	0	0	0	0	0	0	0	0	0	0	4.3	0	0	0	0	0	0	0	0	0	0	0	122290	122290	0	0	0	0	0	0	0	0	0	0	0				1294	8454	TRUE	8688	29695
EG_transcript_19147	EG_transcript_19147	EG_transcript_19147	28.12	251	1	1	1	0	0	0	1	1	1	0	1	0	4.8	4.8	4.8	0	0	0	4.8	4.8	4.8	0	4.8	0	19813000	117170	276450	105750	0	0	0	5672300	8564500	4895200	0	181740	0				803	5733	TRUE	5888	20013;20014;20015;20016;20017;20018;20019
EG_transcript_36789	EG_transcript_36789	EG_transcript_36789	18.398	176	1	1	1	0	0	0	0	0	0	0	1	1	6.2	6.2	6.2	0	0	0	0	0	0	0	6.2	6.2	647500	116910	233130	153590	0	0	0	0	0	0	0	79629	64243				1580	7538	TRUE	7742	26442;26443;26444;26445;26446
EG_transcript_2849	EG_transcript_2849	EG_transcript_2849	77.745	748	1	0	0	0	0	0	0	0	0	1	1	0	3.2	0	0	0	0	0	0	0	0	3.2	3.2	0	458310	116690	0	0	0	0	0	0	0	0	118920	222700	0				1302	4096	TRUE	4202	14418;14419;14420
EG_transcript_20780	EG_transcript_20780	EG_transcript_20780	26.429	251	1	2	0	0	0	0	0	0	0	0	0	0	4.8	10	0	0	0	0	0	0	0	0	0	0	473870	112390	361480	0	0	0	0	0	0	0	0	0	0				919	714;6086	True;True	730;6253	2432;2433;21273
EG_transcript_11678	EG_transcript_11678	EG_transcript_11678	27.099	266	1	3	0	0	0	0	0	0	0	0	0	0	7.1	15.4	0	0	0	0	0	0	0	0	0	0	582210	111770	470440	0	0	0	0	0	0	0	0	0	0				181	624;4826;6211	True;True;True	639;4950;6380	2144;17092;21673;21674
EG_transcript_7595	EG_transcript_7595	EG_transcript_7595	56.57	533	1	0	0	0	0	0	4	5	5	1	0	0	3.4	0	0	0	0	0	11.1	13.1	13.1	3.4	0	0	196640000	109990	0	0	0	0	0	57393000	77155000	61832000	146320	0	0				2103	788;5573;5879;7213;7834	True;True;True;True;True	806;5719;6044;7403;8046	2645;2646;2647;19495;19496;19497;20657;20658;20659;20660;20661;25172;25173;25174;27518;27519
EG_transcript_18639	EG_transcript_18639	EG_transcript_18639	21.613	214	1	1	1	0	0	0	2	3	2	1	0	0	6.1	6.1	6.1	0	0	0	10.3	17.3	10.3	6.1	0	0	97628000	108530	162510	148540	0	0	0	26013000	38494000	32701000	0	0	0				771	59;7644;8684	True;True;True	60;7852;8921	247;248;249;26830;26831;26832;26833;26834;26835;26836;30468
EG_transcript_8454	EG_transcript_8454	EG_transcript_8454	51.381	458	1	3	1	0	0	0	0	0	0	3	3	0	2.4	6.8	2.2	0	0	0	0	0	0	6.6	6.8	0	2188900	108330	638880	201610	0	0	0	0	0	0	679530	560520	0				2186	4509;5011;5419;7841	True;True;True;True	4621;5147;5560;8054	15876;15877;17763;17764;19039;19040;19041;27589;27590;27591;27592
EG_transcript_59207	EG_transcript_59207	EG_transcript_59207	13.463	114	1	0	0	0	0	0	0	0	0	0	0	1	9.6	0	0	0	0	0	0	0	0	0	0	9.6	192490	107570	0	0	0	0	0	0	0	0	0	0	84913				1936	5043	TRUE	5180	17877;17878
EG_transcript_15838	EG_transcript_15838	EG_transcript_15838	37.214	395	1	1	1	0	0	0	0	0	0	1	0	1	3.8	3.8	3.8	0	0	0	0	0	0	3.8	0	3.8	663290	106620	222050	121900	0	0	0	0	0	0	155900	0	56825				559	1023	TRUE	1042	3412;3413;3414;3415;3416
EG_transcript_21679	EG_transcript_21679	EG_transcript_21679	31.456	279	1	1	0	0	0	0	0	0	0	0	0	0	3.2	3.2	0	0	0	0	0	0	0	0	0	0	293550	101830	191720	0	0	0	0	0	0	0	0	0	0	+			974	2382	TRUE	2431	8177;8178
EG_transcript_40129	EG_transcript_40129	EG_transcript_40129	15.131	132	1	1	1	0	0	0	0	0	0	1	1	1	10.6	10.6	10.6	0	0	0	0	0	0	10.6	10.6	10.6	785600	100640	213700	130670	0	0	0	0	0	0	125460	215130	0				1646	456	TRUE	465	1583;1584;1585;1586;1587;1588
EG_transcript_18627	EG_transcript_18627	EG_transcript_18627	31.035	299	1	0	0	0	0	0	2	2	1	0	0	0	4.3	0	0	0	0	0	9	9	4.3	0	0	0	119000000	96296	0	0	0	0	0	54370000	64537000	0	0	0	0				769	134;6456	True;True	136;6627	501;502;22561;22562;22563;22564
EG_transcript_26311	EG_transcript_26311	EG_transcript_26311	25.257	252	1	1	1	0	0	0	0	0	0	1	1	0	7.9	7.9	7.9	0	0	0	0	0	0	7.9	7.9	0	570510	94197	119640	96039	0	0	0	0	0	0	112620	148020	0				1224	17	TRUE	17	63;64;65;66;67
EG_transcript_20098	EG_transcript_20098	EG_transcript_20098	27.703	251	1	1	0	0	0	0	0	0	0	1	0	0	5.6	5.6	0	0	0	0	0	0	0	5.6	0	0	496110	91769	128810	0	0	0	0	0	0	0	275530	0	0				871	3265	TRUE	3345	11282;11283;11284
EG_transcript_25486;EG_transcript_68908	EG_transcript_25486	EG_transcript_25486	22.841	205	1	2	2	0	0	0	1	1	1	2	2	3	4.4	13.2	13.2	0	0	0	8.8	8.8	8.8	13.2	13.2	24.4	14787000	88596	176210	628250	0	0	0	2099100	3530300	3095800	406570	451510	4310400				1180	190;2014;3693	True;True;True	193;2057;3791	677;678;679;680;681;682;6935;12991;12992;12993;12994;12995;12996;12997;12998
EG_transcript_15881	EG_transcript_15881	EG_transcript_15881	30.101	282	1	0	0	0	0	0	0	0	0	0	0	0	7.4	0	0	0	0	0	0	0	0	0	0	0	88098	88098	0	0	0	0	0	0	0	0	0	0	0				564	6911	TRUE	7095	24134
EG_transcript_28957	EG_transcript_28957	EG_transcript_28957	18.248	161	1	1	1	0	0	0	0	0	0	1	0	0	9.9	5.6	9.9	0	0	0	0	0	0	9.9	0	0	1179500	85194	276370	155730	0	0	0	0	0	0	662190	0	0				1320	232;5798	True;True	235;5959	791;792;793;20329
EG_transcript_17293	EG_transcript_17293	EG_transcript_17293	33.982	326	1	2	1	0	0	0	0	0	0	2	2	2	3.7	8.3	4.6	0	0	0	0	0	0	8.3	8.3	8.3	6073300	79764	939510	306830	0	0	0	0	0	0	1446000	2108800	1192300				653	3460;6470	True;True	3543;6641	11921;11922;11923;11924;11925;22603;22604;22605;22606;22607
EG_transcript_5619	EG_transcript_5619	EG_transcript_5619	55.241	521	1	0	2	0	0	0	1	1	1	1	0	1	2.3	0	4	0	0	0	2.1	2.3	5	2.3	0	2.3	16555000	56139	0	1623100	0	0	0	4737600	8624900	971980	291430	0	249600				1904	4255;4766;4944;7858	True;True;True;True	4364;4889;5078;8072	14984;16907;17534;17535;17536;17537;17538;27638
EG_transcript_53968	EG_transcript_53968	EG_transcript_53968	12.149	115	1	1	1	0	0	0	0	0	0	1	1	0	9.6	9.6	9.6	0	0	0	0	0	0	9.6	9.6	0	1046400	55563	109930	221630	0	0	0	0	0	0	210630	448640	0				1876	6821	TRUE	7002	23831;23832;23833;23834;23835
EG_transcript_23739	EG_transcript_23739	EG_transcript_23739	21.942	209	1	1	2	0	0	0	0	0	0	1	1	1	9.6	9.6	15.8	0	0	0	0	0	0	9.6	9.6	9.6	3778200	55089	81465	379390	0	0	0	0	0	0	668510	1057500	1536300				1090	6083;8226	True;True	6250;8450	21266;28842;28843;28844;28845;28846;28847
EG_transcript_7132	EG_transcript_7132	EG_transcript_7132	38.443	347	1	0	0	0	0	0	0	1	1	0	0	0	4.9	0	0	0	0	0	0	4.3	4.3	0	0	0	19026000	42271	0	0	0	0	0	0	9692800	9291200	0	0	0				2061	2828;3057	True;True	2897;3131	9742;10575;10576
EG_transcript_45948	EG_transcript_45948	EG_transcript_45948	14.088	141	1	1	0	0	0	0	0	0	0	1	1	1	12.1	12.1	0	0	0	0	0	0	0	12.1	12.1	12.1	992010	15108	31610	0	0	0	0	0	0	0	266050	526850	152380				1740	7796	TRUE	8007	27403;27404;27405;27406;27407
EG_transcript_12260	EG_transcript_12260	EG_transcript_12260	44.278	414	0	0	1	0	1	1	19	19	17	1	2	0	0	0	2.2	0	3.1	3.1	54.1	48.3	43	2.2	4.8	0	8079400000	0	0	328490	0	0	0	2161400000	3128700000	2788500000	154550	244940	0				237	547;641;1196;1213;1214;1637;3045;3515;3784;4324;5134;5135;5136;5235;6013;7140;7560;7735;7736;8080;8316	True;True;True;True;True;True;True;True;True;True;True;True;True;True;True;True;True;True;True;True;True	561;656;1223;1240;1241;1672;3119;3599;3883;4433;5272;5273;5274;5375;6180;7327;7767;7768;7945;7946;8300;8546	1880;1881;2194;2195;2196;2197;2198;2199;4039;4040;4080;4081;4082;4083;5573;5574;5575;5576;5577;5578;10535;10536;10537;10538;10539;12125;12126;12127;12128;12129;12130;13313;13314;13315;15207;18188;18189;18190;18191;18192;18193;18194;18195;18196;18197;18198;18502;18503;18504;18505;21070;21071;21072;24909;24910;24911;24912;26541;26542;26543;26544;26545;26546;26547;26548;26549;27173;27174;27175;27176…
EG_transcript_8430	EG_transcript_8430	EG_transcript_8430	62.425	568	2	0	5	2	4	3	23	21	19	5	6	3	3.9	0	10.2	4.4	8.5	6.5	41.2	36.4	32.7	10.4	12.7	6.2	7731900000	0	0	1849400	1348700	8391100	11145000	2404300000	2622100000	2675100000	2191000	3762500	1687700				2181	935;1011;1144;1233;2416;2690;3502;3634;3994;4077;4078;5225;5314;5459;5668;5800;6520;6660;7167;7512;7789;8085;8286	True;True;True;True;True;True;True;True;True;True;True;True;True;True;True;True;True;True;True;True;True;True;True	953;954;1030;1169;1260;2467;2755;3586;3725;4094;4182;4183;5365;5455;5600;5817;5818;5961;6691;6835;7355;7716;7999;8000;8307;8513	3080;3081;3082;3083;3084;3085;3086;3355;3356;3879;3880;3881;3882;4146;4147;4148;4149;4150;4151;4152;4153;4154;8310;8311;8312;8313;8314;8315;9271;9272;9273;12088;12089;12627;13959;13960;13961;14333;14334;14335;14336;14337;14338;18473;18474;18475;18733;18734;18735;19166;19167;19168;19169;19170;19171;19172;19768;19769;19770;19771;19772;19773;19774;19775;19776;19777;20332;20333;20334;22765;22766;2276…
EG_transcript_4720	EG_transcript_4720	EG_transcript_4720	41.068	383	0	0	2	1	3	1	22	21	20	4	3	2	0	0	7.3	2.9	8.9	2.9	50.9	50.9	45.2	13.1	10.2	6	6377000000	0	0	682260	243410	767030	188950	1872500000	2393800000	2106700000	1083300	816040	226640				1765	159;1633;3733;3868;3869;4025;4074;4075;4103;4552;4553;4707;4929;5097;5628;6187;6559;7082;7083;7831;7832;7833;8083	True;True;True;True;True;True;True;True;True;True;True;True;True;True;True;True;True;True;True;True;True;True;True	162;1668;3831;3967;3968;4125;4179;4180;4209;4665;4666;4830;5063;5234;5775;6355;6731;7266;7267;8043;8044;8045;8304	576;577;578;579;580;581;582;583;584;5549;5550;5551;5552;13120;13121;13592;13593;13594;13595;13596;13597;13598;13599;13600;14049;14050;14051;14328;14329;14330;14331;14443;14444;14445;16007;16008;16009;16010;16707;16708;16709;16710;17485;17486;17487;17488;17489;17490;17491;17492;17493;18079;18080;18081;19641;19642;19643;21592;21593;22910;22911;22912;22913;22914;22915;22916;22917;24694;24695;24696;2…
EG_transcript_25617	EG_transcript_25617	EG_transcript_25617	26.452	259	0	0	3	1	2	1	11	12	9	2	0	0	0	0	21.6	7.3	13.1	5.8	68.3	68.3	52.1	11.2	0	0	5458500000	0	0	405810	0	3488600	2550700	1486200000	1978000000	1985200000	2669400	0	0				1188	76;1108;1135;2457;3716;3717;3875;3876;4800;7620;8344;8574	True;True;True;True;True;True;True;True;True;True;True;True	77;1132;1159;1160;2512;3814;3815;3974;3975;3976;4923;7828;8574;8808	315;316;317;318;319;320;3716;3717;3834;3835;3836;3837;3838;3839;3840;3841;3842;3843;3844;3845;3846;3847;8475;8476;8477;8478;8479;13075;13076;13077;13078;13079;13080;13081;13611;13612;13613;13614;13615;13616;13617;13618;13619;13620;13621;13622;13623;13624;17003;17004;17005;26748;26749;26750;26751;26752;26753;29340;29341;29342;30066;30067;30068
EG_transcript_7258	EG_transcript_7258	EG_transcript_7258	40.502	377	0	0	0	0	0	0	8	8	8	3	1	0	0	0	0	0	0	0	16.7	16.7	16.7	8.8	3.2	0	3921200000	0	0	0	0	0	0	1278000000	1357200000	1284300000	1299800	374170	0				2076	3234;3235;5335;5693;5694;5871;6333;6710	True;True;True;True;True;True;True;True	3314;3315;5476;5845;5846;6036;6502;6885	11188;11189;11190;11191;11192;11193;11194;11195;11196;11197;11198;18799;18800;18801;18802;19857;19858;19859;19860;19861;19862;19863;19864;19865;19866;20634;20635;20636;22106;22107;22108;22109;22110;22111;22112;23412;23413;23414;23415
EG_transcript_8679	EG_transcript_8679	EG_transcript_8679	50.97	474	0	0	1	2	5	4	13	15	14	1	0	0	0	0	2.5	6.1	12.7	12.4	27.4	30	27.4	2.5	0	0	3645200000	0	0	200970	738810	7060500	2606000	974470000	1433800000	1225900000	475670	0	0				2209	153;1128;1357;2220;2349;2518;2617;2879;3981;5212;6354;6355;7784;7785;7939;8475;8517	True;True;True;True;True;True;True;True;True;True;True;True;True;True;True;True;True	156;1152;1388;2267;2398;2575;2677;2678;2948;4081;5352;6523;6524;7994;7995;8157;8709;8751	561;562;563;3801;3802;3803;3804;3805;3806;3807;3808;4578;7605;7606;7607;8067;8068;8069;8070;8071;8072;8073;8074;8075;8689;8992;8993;8994;8995;8996;9880;9881;9882;9883;9884;13926;13927;13928;18433;18434;18435;22222;22223;22224;22225;22226;22227;22228;22229;27341;27342;27343;27344;27345;27346;27347;27348;27349;27350;27351;27352;27353;27354;27355;27929;27930;27931;29761;29762;29901;29902
EG_transcript_5458	EG_transcript_5458	EG_transcript_5458	70.068	646	0	0	1	0	0	0	19	20	23	1	0	0	0	0	2.5	0	0	0	36.8	38.4	40.4	2.5	0	0	3359100000	0	0	478110	0	0	0	685760000	993600000	1678800000	479790	0	0				1884	242;665;666;1185;1644;2075;2101;2130;2426;2678;3349;3473;3635;3636;5245;5690;6054;6682;6869;7918;8128;8465;8466;8546	True;True;True;True;True;True;True;True;True;True;True;True;True;True;True;True;True;True;True;True;True;True;True;True	246;681;682;1211;1679;2119;2147;2177;2479;2742;3430;3557;3726;3727;5385;5842;6221;6857;7051;8133;8134;8350;8699;8700;8780	825;826;827;2270;2271;2272;2273;2274;2275;2276;4005;4006;5591;5592;5593;5594;5595;5596;7150;7246;7324;7325;7326;7327;8357;8358;9226;9227;9228;9229;9230;11526;11527;11528;11529;11530;11531;11532;11533;11534;11983;11984;11985;12628;12629;12630;12631;12632;12633;18521;18522;18523;19846;19847;19848;19849;21191;21192;21193;23310;23311;23312;23313;23314;23315;23971;23972;23973;23974;23975;23976;27855;2…
EG_transcript_13481;REV__EG_transcript_1097	EG_transcript_13481	EG_transcript_13481	33.395	303	0	0	1	0	1	1	11	10	11	2	2	0	0	0	4.6	0	3.3	3.3	39.9	35	37.3	7.9	9.2	0	3191600000	0	0	54839	0	547200	198880	842300000	1162200000	1185700000	250900	334040	0				352	927;1206;1383;1390;1454;2298;3017;3191;3310;5653;6541;7007;7315	True;True;True;True;True;True;True;True;True;True;True;True;True	945;1233;1415;1422;1487;2347;3091;3270;3391;5800;6712;7191;7511	3057;3058;4059;4060;4061;4062;4063;4064;4679;4680;4735;4736;4737;4738;4974;4975;4976;7922;7923;7924;7925;7926;10446;10447;10448;10449;10450;10451;11035;11036;11408;11409;11410;11411;11412;11413;11414;11415;19719;19720;19721;19722;22846;22847;22848;24442;25573
EG_transcript_3688	EG_transcript_3688	EG_transcript_3688	76.103	698	1	1	2	1	0	0	18	18	18	1	2	0	1.7	1.7	4	2.3	0	0	36.5	36.8	40.5	1.7	4	0	3024500000	0	0	0	0	0	0	976080000	1045600000	1002900000	0	0	0				1584	106;544;2135;2615;2616;3271;3272;3274;3275;3544;3553;3978;4108;4434;5925;6649;6650;6651;7142;7422;8717;8838	True;True;True;True;True;True;True;True;True;True;True;True;True;True;True;True;True;True;True;True;True;True	108;558;2182;2675;2676;3351;3352;3354;3355;3629;3630;3639;4078;4214;4545;6091;6821;6822;6823;6824;7329;7622;8955;9080	421;422;423;1870;1871;7336;8986;8987;8988;8989;8990;8991;11302;11303;11304;11305;11309;11310;11311;11312;11313;11314;12228;12229;12230;12231;12232;12233;12234;12269;12270;12271;13912;13913;13914;13915;13916;13917;14456;14457;14458;15601;15602;15603;20838;20839;23192;23193;23194;23195;23196;23197;23198;23199;23200;23201;23202;23203;23204;23205;23206;23207;24915;25967;25968;25969;30567;30568;30980;…
EG_transcript_9616	EG_transcript_9616	EG_transcript_9616	44.931	416	0	0	1	2	2	2	13	11	11	0	2	0	0	0	3.1	9.4	9.1	9.1	36.3	30.8	32.2	0	7	0	2920300000	0	0	718040	512290	852840	1623200	1117000000	803680000	995440000	0	424790	0				2296	373;601;871;1180;1364;1855;2517;3083;3352;3663;7031;7032;8082	True;True;True;True;True;True;True;True;True;True;True;True;True	381;615;889;1206;1395;1897;2574;3158;3159;3433;3761;7215;7216;8302;8303	1302;1303;1304;1305;2064;2065;2066;2887;2888;2889;3993;3994;3995;4607;4608;6430;8684;8685;8686;8687;8688;10701;10702;10703;10704;10705;10706;10707;10708;11541;11542;11543;11544;12890;12891;12892;12893;12894;12895;24516;24517;24518;24519;24520;24521;24522;24523;24524;24525;24526;28402;28403;28404;28405;28406
EG_transcript_38657	EG_transcript_38657	EG_transcript_38657	13.882	129	0	0	0	0	0	0	6	7	7	1	0	0	0	0	0	0	0	0	60.5	65.9	65.9	10.1	0	0	2725800000	0	0	0	0	0	0	816830000	1023100000	885400000	451720	0	0				1619	1978;1979;3738;5741;6962;7501;7763	True;True;True;True;True;True;True	2021;2022;3836;5896;7146;7703;7973	6831;6832;6833;6834;6835;6836;6837;13134;13135;13136;13137;13138;13139;20035;20036;24299;24300;24301;24302;24303;26298;26299;26300;26301;27277;27278;27279;27280;27281;27282
EG_transcript_24127	EG_transcript_24127	EG_transcript_24127	19.685	189	0	0	0	3	3	3	8	8	6	0	1	0	0	0	0	16.9	18	16.4	61.4	46.6	29.1	0	6.3	0	2623900000	0	0	0	813960	1356900	2442500	1047400000	1016200000	555620000	0	0	0				1117	195;380;1285;1864;3719;4165;6668;7165;7234;7965	True;True;True;True;True;True;True;True;True;True	198;388;1312;1313;1906;3817;4272;6843;7353;7427;8183	696;697;1327;4332;4333;4334;4335;4336;4337;4338;4339;4340;6458;6459;6460;6461;13083;13084;13085;13086;14664;14665;14666;23269;23270;24997;24998;25256;25257;25258;25259;25260;28028;28029;28030;28031
EG_transcript_31070	EG_transcript_31070	EG_transcript_31070	16.825	152	0	0	0	0	0	0	5	4	4	1	0	0	0	0	0	0	0	0	30.3	20.4	23	6.6	0	0	2606200000	0	0	0	0	0	0	873710000	923410000	807250000	1854300	0	0				1412	2108;2419;7417;7418;7633;7986	True;True;True;True;True;True	2154;2470;2471;7617;7618;7841;8204	7271;8321;8322;8323;8324;8325;8326;8327;8328;25951;25952;25953;25954;25955;25956;25957;25958;25959;25960;26790;26791;28084
EG_transcript_10340	EG_transcript_10340	EG_transcript_10340	33.106	316	0	0	2	1	1	0	4	4	4	2	2	1	0	0	8.9	2.8	2.8	0	12.3	12.3	12.3	8.9	8.9	3.8	2528300000	0	0	567200	235210	109100	0	704010000	948740000	872810000	1009300	765800	91763				56	1991;2011;5354;7599	True;True;True;True	2034;2054;5495;7807	6873;6874;6875;6876;6877;6878;6922;6923;6924;6925;6926;6927;6928;18853;18854;18855;18856;18857;18858;26674;26675;26676;26677;26678
EG_transcript_11196	EG_transcript_11196	EG_transcript_11196	47.342	440	0	0	0	3	5	5	14	14	14	0	2	0	0	0	0	9.1	14.5	15.7	45.2	45.9	45.2	0	5	0	2488600000	0	0	0	1889800	6251600	5042000	986510000	738730000	749780000	0	420660	0				139	224;250;342;976;1203;2277;2375;2531;3101;3107;4275;5630;6240;8341;8373;8523;8577	True;True;True;True;True;True;True;True;True;True;True;True;True;True;True;True;True	227;254;348;995;1230;2325;2424;2588;3178;3185;4384;5777;6409;8571;8603;8757;8811	765;766;767;768;769;770;854;855;856;1192;1193;1194;1195;3234;3235;3236;3237;3238;3239;3240;3241;3242;3243;4052;4053;4054;7832;7833;7834;8158;8725;8726;8727;8728;8729;10767;10768;10797;10798;10799;15037;15038;15039;19653;19654;19655;19656;19657;21769;21770;21771;21772;29333;29334;29335;29416;29918;29919;29920;30079;30080;30081;30082
EG_transcript_17970;EG_transcript_10443	EG_transcript_17970	EG_transcript_17970	27.119	255	0	0	1	0	0	0	9	8	6	1	1	1	0	0	4.3	0	0	0	58.8	51	41.2	4.3	4.3	3.5	2433000000	0	0	1373900	0	0	0	819860000	785850000	823270000	1246500	1369600	0				725	1859;2204;2326;3050;3655;4457;7346;7355;7931;8756	True;True;True;True;True;True;True;True;True;True	1901;2251;2375;3124;3753;4568;7555;8148;8149;8996	6445;6446;6447;6448;7560;7561;7562;7993;7994;7995;7996;7997;7998;10548;10549;10550;10551;12852;12853;15693;15694;15695;25765;27893;27894;27895;27896;27897;27898;27899;27900;27901;27902;27903;27904;27905;27906;30693;30694;30695;30696;30697;30698
EG_transcript_12119;EG_transcript_32014	EG_transcript_12119	EG_transcript_12119	49.113	467	0	0	0	0	0	0	17	14	15	0	1	0	0	0	0	0	0	0	48.2	45.4	45.6	0	2.8	0	2276100000	0	0	0	0	0	0	603040000	768620000	904420000	0	0	0				225	553;961;981;2459;2740;2741;5449;6148;7235;7336;7732;7733;7734;8076;8077;8272;8405	True;True;True;True;True;True;True;True;True;True;True;True;True;True;True;True;True	567;980;1000;2514;2806;2807;2808;5590;6316;7428;7535;7536;7942;7943;7944;8295;8296;8297;8499;8637	1899;1900;1901;1902;3186;3187;3188;3259;3260;3261;3262;8481;8482;8483;9419;9420;9421;9422;9423;9424;9425;9426;9427;19139;19140;19141;21453;25261;25262;25263;25697;25698;25699;25700;25701;25702;25703;25704;25705;25706;27167;27168;27169;27170;27171;27172;28381;28382;28383;28384;28385;28386;28387;28388;28389;28390;28391;28392;28393;28394;28395;29048;29049;29050;29051;29052;29053;29054;29526;29527;29…
EG_transcript_1495	EG_transcript_1495	EG_transcript_1495	45.062	409	0	0	1	0	0	0	11	10	12	1	1	1	0	0	2.7	0	0	0	38.1	35.7	38.1	3.9	3.9	3.9	2233900000	0	0	188350	0	0	0	635650000	631960000	965770000	78626	143180	160010				480	2403;3032;3700;5462;5743;6531;6694;6960;7506;7795;7889;7890	True;True;True;True;True;True;True;True;True;True;True;True	2454;3106;3798;5603;5898;6702;6869;7144;7710;8006;8103;8104	8268;8269;10500;10501;10502;13018;13019;13020;13021;13022;13023;13024;13025;13026;19176;19177;19178;19179;19180;20041;20042;20043;22813;22814;22815;23348;23349;23350;23351;23352;23353;23354;23355;23356;24295;24296;24297;26329;26330;26331;27402;27738;27739;27740;27741;27742;27743;27744;27745;27746;27747
EG_transcript_8124	EG_transcript_8124	EG_transcript_8124	39.792	383	0	1	2	1	0	1	3	5	3	1	1	0	0	3.7	6	3.7	0	3.7	8.4	19.1	11.5	3.7	3.7	0	2147200000	0	425530	463070	362000	0	275330	841410000	723670000	579940000	354000	275830	0				2151	3343;4880;5322;7917;8552	True;True;True;True;True	3424;5014;5463;8132;8786	11506;11507;11508;11509;11510;11511;11512;11513;11514;17322;17323;18761;18762;18763;27852;27853;27854;30009
EG_transcript_53416;EG_transcript_37574	EG_transcript_53416;EG_transcript_37574	EG_transcript_53416;EG_transcript_37574	11.28	103	1	1	0	1	0	1	6	4	6	3	3	2	9.7	9.7	0	9.7	0	7.8	42.7	29.1	42.7	24.3	29.1	17.5	2124900000	0	363900	0	584150	0	2488400	987970000	677060000	448910000	2730300	4435900	342630				1598	1542;1543;3813;4155;7321;7572;7854	True;True;True;True;True;True;True	1577;1578;3912;4262;7517;7780;8068	5249;5250;5251;5252;5253;5254;5255;5256;5257;13409;13410;13411;13412;13413;13414;13415;13416;13417;14643;14644;14645;25594;26589;26590;27625;27626;27627;27628;27629;27630;27631
EG_transcript_7444	EG_transcript_7444	EG_transcript_7444	58.991	557	0	0	1	0	0	0	16	17	17	0	3	0	0	0	2.2	0	0	0	29.6	30.7	31.4	0	6.6	0	2074900000	0	0	154980	0	0	0	568070000	642810000	862950000	0	920920	0				2090	492;1551;1553;1565;1824;2397;2906;3004;3534;3891;4261;5715;5845;7497;7897;7898;7907;7959;8422	True;True;True;True;True;True;True;True;True;True;True;True;True;True;True;True;True;True;True	504;1587;1589;1601;1864;1865;2448;2975;3077;3618;3991;4370;5869;6009;7699;8111;8112;8121;8177;8656	1723;5285;5286;5287;5297;5298;5299;5300;5325;5326;5327;6332;6333;6334;6335;6336;6337;8256;9990;9991;9992;9993;10402;10403;12184;12185;12186;12187;12188;13661;13662;13663;14999;19957;19958;19959;20523;20524;20525;20526;26289;26290;26291;27772;27773;27774;27775;27776;27777;27778;27779;27780;27813;27814;27815;28003;28004;28005;29585;29586;29587
EG_transcript_33577	EG_transcript_33577	EG_transcript_33577	21.509	195	0	0	0	0	0	0	6	7	6	0	0	0	0	0	0	0	0	0	39.5	39.5	39.5	0	0	0	2056200000	0	0	0	0	0	0	548070000	816000000	692160000	0	0	0				1492	569;1992;2209;4168;4903;5621;8053	True;True;True;True;True;True;True	583;2035;2256;4275;5037;5766;5767;8272	1951;1952;1953;1954;1955;1956;6879;7578;7579;7580;14670;14671;14672;14673;14674;17408;17409;17410;19614;19615;19616;19617;28309;28310;28311
EG_transcript_20817	EG_transcript_20817	EG_transcript_20817	29.835	282	0	1	1	1	1	0	8	8	9	2	2	1	0	4.3	4.3	3.9	3.9	0	30.1	30.1	33.7	8.2	8.2	3.9	1974100000	0	355370	107410	106130	420070	0	630030000	648100000	693270000	422400	733960	567310				921	538;1415;1657;2958;3263;3264;4142;6223;7480	True;True;True;True;True;True;True;True;True	552;1448;1692;3028;3343;3344;4249;6392;7682	1852;1853;1854;1855;1856;1857;4832;4833;4834;4835;4836;4837;4838;5633;5634;5635;5636;5637;5638;5639;5640;10194;11276;11277;11278;11279;11280;11281;14589;14590;14591;14592;14593;14594;21719;21720;21721;26207;26208;26209
EG_transcript_49190	EG_transcript_49190	EG_transcript_49190	11.666	103	0	0	0	0	0	0	6	7	6	0	0	0	0	0	0	0	0	0	41.7	41.7	41.7	0	0	0	1913500000	0	0	0	0	0	0	681180000	658210000	574100000	0	0	0				1796	896;1431;1432;4100;4101;5587;6141	True;True;True;True;True;True;True	914;1464;1465;4206;4207;5732;6309	2947;2948;2949;4891;4892;4893;4894;4895;4896;4897;4898;14430;14431;14432;14433;14434;14435;14436;14437;14438;14439;14440;19535;19536;19537;21432
EG_transcript_4360	EG_transcript_4360	EG_transcript_4360	57.642	526	0	0	0	0	0	0	2	3	2	0	0	0	0	0	0	0	0	0	4.8	6.5	4.8	0	0	0	1902400000	0	0	0	0	0	0	422580000	752940000	726880000	0	0	0				1706	2235;2296;8243	True;True;True	2282;2345;8467	7664;7665;7666;7918;7919;7920;28902
EG_transcript_12457	EG_transcript_12457	EG_transcript_12457	51.947	460	0	0	0	0	0	0	9	9	8	0	0	0	0	0	0	0	0	0	23.5	21.7	19.3	0	0	0	1844600000	0	0	0	0	0	0	527810000	678750000	638010000	0	0	0				259	101;122;611;1396;1752;4018;4670;4696;4697;8775	True;True;True;True;True;True;True;True;True;True	103;124;625;1429;1791;4118;4792;4818;4819;9015	405;406;407;477;478;479;480;481;2090;2091;2092;2093;2094;4772;6092;6093;6094;14022;16559;16560;16561;16562;16642;16643;16644;16645;16646;16647;16648;16649;30759;30760;30761
EG_transcript_5941	EG_transcript_5941	EG_transcript_5941	44.765	393	0	2	2	0	1	0	14	11	14	2	2	1	0	5.1	5.1	0	3.1	0	42.5	36.4	40.7	5.1	5.1	2.8	1721500000	0	819830	1686500	0	589060	0	645850000	452510000	616110000	1544800	2223100	120400				1937	2009;2053;3142;3358;3378;3548;5735;5831;6147;6392;7033;7263;7264;7820;8023	True;True;True;True;True;True;True;True;True;True;True;True;True;True;True	2052;2096;3220;3439;3459;3634;5890;5995;6315;6561;7217;7457;7458;7459;8032;8242	6911;6912;6913;6914;6915;6916;6917;6918;7082;7083;7084;7085;7086;7087;7088;7089;7090;7091;7092;7093;7094;7095;10905;10906;11571;11572;11573;11624;11625;11626;11627;11628;11629;12249;12250;12251;20022;20023;20024;20474;20475;20476;21450;21451;21452;22333;22334;22335;22336;22337;24527;24528;24529;25353;25354;25355;25356;25357;25358;27475;27476;28212;28213
EG_transcript_47031	EG_transcript_47031	EG_transcript_47031	14.237	131	0	0	0	1	1	0	4	4	4	0	0	0	0	0	0	7.6	7.6	0	44.3	44.3	44.3	0	0	0	1714300000	0	0	0	4184000	3162500	0	463100000	663080000	580790000	0	0	0				1761	2306;2484;4081;8576	True;True;True;True	2355;2540;4187;8810	7944;7945;7946;7947;7948;8545;8546;8547;14347;14348;14349;14350;14351;30076;30077;30078
EG_transcript_31806	EG_transcript_31806	EG_transcript_31806	21.982	205	0	0	0	2	2	2	8	8	8	1	1	1	0	0	0	12.7	12.7	12.7	46.8	46.8	46.8	9.3	9.3	4.4	1705000000	0	0	0	442950	2013400	1967000	538940000	593020000	568310000	60703	235560	0				1433	1859;2304;2476;3050;4997;5119;7068;7872;8756	False;True;True;False;True;True;True;True;False	1901;2353;2531;2532;3124;5133;5257;7252;8086;8996	6445;6446;6447;6448;7938;7939;7940;8519;8520;8521;8522;8523;8524;10548;10549;10550;10551;17709;17710;17711;18152;18153;18154;24640;24641;24642;27676;27677;27678;27679;27680;27681;27682;27683;30693;30694;30695;30696;30697;30698
EG_transcript_16210	EG_transcript_16210	EG_transcript_16210	39.579	349	0	1	0	0	0	0	9	11	11	1	1	0	0	4.3	0	0	0	0	25.8	35.5	35.5	4.9	4.3	0	1620700000	0	224090	0	0	0	0	349560000	724770000	545960000	25301	193690	0				588	473;3469;3963;4041;4042;4387;4388;5428;5429;6114;8619;8638	True;True;True;True;True;True;True;False;True;True;True;True	484;3553;4063;4141;4142;4497;4498;5569;5570;6282;8853;8874	1664;1665;11970;11971;13847;13848;13849;14116;14117;14118;14119;14120;14121;14122;14123;15413;15414;15415;15416;15417;19070;19071;19072;19073;19074;21372;21373;21374;21375;21376;30217;30218;30219;30220;30221;30222;30223;30302;30303;30304
EG_transcript_11739;EG_transcript_59403	EG_transcript_11739	EG_transcript_11739	48.796	444	0	0	0	0	0	0	17	20	18	1	1	0	0	0	0	0	0	0	39	45.7	35.1	2.3	2.3	0	1583400000	0	0	0	0	0	0	442660000	579250000	561200000	136550	133020	0				188	2395;2767;3124;3204;3594;3596;3914;4011;4022;4179;5271;5272;5433;5657;5728;6331;6332;7385;8630;8783;8784	True;True;True;True;True;True;True;True;True;True;True;True;True;True;True;True;True;True;True;True;True	2446;2835;3202;3283;3682;3685;3686;4014;4111;4122;4287;5412;5413;5574;5804;5882;5883;6500;6501;7585;8864;9023;9024	8252;8253;8254;9557;9558;9559;9560;9561;10849;10850;10851;10852;10853;11080;11081;11082;12450;12451;12461;12462;12463;12464;12465;12466;12467;13725;14007;14008;14009;14010;14011;14041;14042;14043;14044;14045;14046;14692;14693;14694;14695;14696;18599;18600;18601;18602;18603;18604;19080;19081;19731;19732;19733;19996;19997;19998;19999;22097;22098;22099;22100;22101;22102;22103;22104;22105;25853;25854…
EG_transcript_64233;EG_transcript_21219;EG_transcript_33619;EG_transcript_29591;EG_transcript_30647;EG_transcript_27533	EG_transcript_64233;EG_transcript_21219	EG_transcript_64233;EG_transcript_21219	11.827	102	0	0	1	0	0	0	2	3	3	1	1	0	0	0	6.9	0	0	0	13.7	20.6	20.6	6.9	6.9	0	1560700000	0	0	391010	0	0	0	468860000	502140000	586450000	853690	2007700	0				1986	1947;5950;6934	True;True;True	1990;6117;7118	6731;6732;20905;20906;20907;24210;24211;24212;24213;24214;24215
EG_transcript_15379	EG_transcript_15379	EG_transcript_15379	41.893	375	0	0	0	0	0	0	8	8	9	1	1	1	0	0	0	0	0	0	21.1	19.7	21.9	4	4	4	1557300000	0	0	0	0	0	0	510510000	400550000	645180000	0	697110	378580				517	107;157;3171;4676;5976;7752;7980;8062;8151	True;True;True;True;True;True;True;True;True	109;160;3249;4798;6143;7962;8198;8281;8373	424;425;426;427;428;429;430;431;432;433;572;573;574;10978;10979;10980;16576;16577;16578;20974;20975;20976;27222;27223;27224;27225;27226;27227;28066;28067;28068;28343;28344;28345;28346;28602;28603
EG_transcript_60126	EG_transcript_60126	EG_transcript_60126	11.099	98	0	0	1	1	0	0	3	3	3	1	1	0	0	0	12.2	19.4	0	0	32.7	32.7	32.7	12.2	12.2	0	1490500000	0	0	673810	0	0	0	538980000	569880000	378330000	1817600	793120	0				1945	2959;4193;4194	True;True;True	3029;3030;4301;4302	10195;10196;10197;10198;10199;10200;10201;10202;10203;10204;10205;14734;14735;14736;14737;14738;14739;14740;14741;14742;14743;14744;14745;14746;14747
EG_transcript_5757	EG_transcript_5757	EG_transcript_5757	42.073	402	0	0	1	0	0	0	6	7	7	1	0	0	0	0	3.5	0	0	0	18.4	20.4	20.4	3.5	0	0	1463100000	0	0	361340	0	0	0	417950000	577670000	466940000	153510	0	0				1919	270;676;2150;6191;7197;8494;8816	True;True;True;True;True;True;True	274;692;2197;6359;7386;8728;9058	934;935;936;937;938;2303;2304;2305;7385;7386;7387;7388;21609;21610;21611;25120;25121;25122;29821;29822;29823;30921;30922
EG_transcript_51098	EG_transcript_51098	EG_transcript_51098	11.106	99	0	0	0	0	0	0	2	2	1	0	0	0	0	0	0	0	0	0	18.2	18.2	10.1	0	0	0	1438400000	0	0	0	0	0	0	638760000	676260000	123390000	0	0	0				1828	2100;2534	True;True	2146;2591	7243;7244;7245;8733;8734
EG_transcript_5157	EG_transcript_5157	EG_transcript_5157	70.145	646	0	0	0	0	0	0	16	14	19	1	0	0	0	0	0	0	0	0	32.5	28.2	34.5	2.5	0	0	1411400000	0	0	0	0	0	0	428860000	477590000	504780000	118240	0	0				1835	682;683;928;1103;1712;1713;1987;2651;2652;2963;3051;3350;3472;3638;4115;5461;5501;5823;5824;6200;6477;6951;8006;8791	True;True;True;True;True;True;True;True;True;True;True;True;True;True;True;True;True;True;True;True;True;True;True;True	698;699;946;1127;1749;1750;2030;2713;2714;3034;3125;3431;3556;3729;4221;5602;5642;5987;5988;6369;6648;7135;8224;9031	2318;2319;2320;2321;3059;3060;3061;3697;5912;5913;5914;5915;5916;5917;6862;9137;9138;9139;9140;9141;10222;10223;10552;11535;11536;11537;11538;11539;11980;11981;11982;12636;12637;12638;12639;12640;12641;12642;12643;12644;12645;12646;14474;19174;19175;19277;20460;20461;20462;21631;22631;22632;22633;24265;24266;24267;28146;30814;30815;30816
EG_transcript_21797	EG_transcript_21797	EG_transcript_21797	28.292	265	0	0	0	0	0	0	10	12	12	0	1	1	0	0	0	0	0	0	33.2	43	42.3	0	4.5	4.5	1355600000	0	0	0	0	0	0	340620000	423990000	590810000	0	195760	0				981	333;345;346;364;365;616;757;1846;1919;3450;4876;5958;8499	True;True;True;True;True;True;True;True;True;True;True;True;True	339;351;352;370;371;630;774;1888;1961;3533;5009;5010;6125;8733	1159;1160;1161;1198;1199;1200;1201;1202;1203;1204;1205;1257;1258;1259;1260;1261;1262;1263;1264;2106;2107;2108;2559;6412;6621;6622;6623;11896;11897;11898;11899;17308;17309;17310;17311;17312;17313;17314;20925;20926;20927;29836;29837
EG_transcript_18009	EG_transcript_18009	EG_transcript_18009	17.59	164	0	0	1	0	0	0	3	5	6	1	1	0	0	0	8.5	0	0	0	27.4	45.1	62.2	8.5	8.5	0	1319800000	0	0	124520	0	0	0	159730000	572770000	586670000	234090	294290	0				729	944;2123;3982;4751;6453;7747	True;False;False;True;True;True	963;2169;2170;4082;4874;6624;7957	3118;7310;7311;7312;13929;13930;13931;16861;16862;22552;22553;22554;22555;22556;22557;27206;27207;27208;27209;27210;27211
EG_transcript_19583;EG_transcript_33930	EG_transcript_19583	EG_transcript_19583	30.492	274	0	0	0	1	0	1	9	7	12	0	1	0	0	0	0	3.6	0	3.3	37.2	33.6	41.2	0	3.3	0	1302100000	0	0	0	447830	0	359710	335430000	363090000	602580000	0	233860	0				835	752;753;1200;2821;3485;4048;4435;4879;5980;6699;7635;8450	True;True;True;True;True;True;True;True;True;True;True;True	769;770;1227;2890;3569;4148;4546;5013;6147;6874;7843;8684	2538;2539;2540;2541;2542;4047;4048;4049;9715;9716;9717;12036;14138;14139;14140;14141;14142;15604;17320;17321;20986;20987;20988;20989;20990;20991;23381;26798;26799;26800;26801;29673;29674;29675;29676;29677
EG_transcript_21457	EG_transcript_21457	EG_transcript_21457	29.26	276	0	0	0	0	0	0	7	6	6	0	0	0	0	0	0	0	0	0	32.2	26.1	26.1	0	0	0	1256400000	0	0	0	0	0	0	375370000	409440000	471630000	0	0	0				958	2125;2433;4573;6652;7465;7661;8429	True;True;True;True;True;True;True	2172;2486;4689;6825;7666;7870;7871;8663	7314;7315;7316;8394;8395;8396;16181;16182;16183;23208;23209;23210;23211;23212;26154;26900;26901;26902;26903;26904;26905;26906;26907;26908;26909;26910;26911;26912;26913;29604;29605;29606
EG_transcript_2280	EG_transcript_2280	EG_transcript_2280	67.352	614	0	1	0	0	0	0	9	9	10	0	1	0	0	1.5	0	0	0	0	19.9	19.7	20.2	0	2	0	1251000000	0	284520	0	0	0	0	400540000	399310000	450310000	0	600620	0				1049	1040;1095;2461;3163;3835;5709;5966;6262;6748;6773;7198;8146	True;True;True;True;True;True;True;True;True;True;True;True	1060;1119;2516;3241;3934;5862;6133;6431;6925;6951;7387;8368	3473;3670;3671;3672;3673;8487;10954;10955;10956;10957;10958;10959;10960;13468;13469;13470;19929;19930;19931;19932;20950;20951;20952;21844;21845;23578;23579;23662;25123;25124;25125;28587;28588;28589
EG_transcript_14428	EG_transcript_14428	EG_transcript_14428	35.14	338	0	0	0	0	0	0	6	5	6	0	0	0	0	0	0	0	0	0	24	18.9	22.8	0	0	0	1233300000	0	0	0	0	0	0	296880000	442790000	493630000	0	0	0				427	863;1133;4513;5821;6563;7241;8729	True;True;True;True;True;True;True	881;1157;4625;5984;6735;7434;8967	2863;2864;2865;3828;3829;3830;15889;20440;20441;22927;22928;25278;25279;25280;30610;30611;30612;30613;30614
EG_transcript_17471	EG_transcript_17471	EG_transcript_17471	35.89	333	0	0	1	1	0	1	11	10	9	0	0	1	0	0	7.5	3.6	0	3.6	36.6	32.4	30.3	0	0	3.6	1190600000	0	0	830360	986130	0	1031500	451100000	406130000	330480000	0	0	0				675	361;1061;1163;1319;3192;3830;5855;5973;6547;7156;8404;8540	True;True;True;True;True;True;True;True;True;True;True;True	367;1081;1188;1349;3271;3929;6019;6140;6718;7344;8636;8774	1249;3533;3534;3932;3933;3934;4443;4444;4445;11037;11038;11039;13458;13459;13460;20568;20569;20570;20965;20966;20967;22869;22870;22871;22872;22873;22874;24968;24969;29520;29521;29522;29523;29524;29525;29959;29960;29961
EG_transcript_43013	EG_transcript_43013	EG_transcript_43013	15.555	151	0	0	0	0	0	0	4	4	3	1	0	0	0	0	0	0	0	0	27.8	27.8	20.5	9.3	0	0	1175000000	0	0	0	0	0	0	149850000	408960000	616030000	145840	0	0				1693	829;1460;6229;8690	True;True;True;True	847;1493;6398;8928	2756;2757;2758;2759;4994;4995;4996;21737;21738;30493;30494;30495
EG_transcript_14990;EG_transcript_16957;EG_transcript_28688	EG_transcript_14990	EG_transcript_14990	35.2	325	0	0	0	2	2	1	8	8	9	0	0	0	0	0	0	6.8	6.8	4.3	29.5	31.7	34.2	0	0	0	1171100000	0	0	0	471680	869410	925950	384090000	350550000	434180000	0	0	0				483	742;770;4452;5058;5267;5724;6124;6615;8789	True;True;True;True;True;True;True;True;True	758;788;4563;5195;5408;5878;6292;6787;9029	2500;2501;2502;2588;2589;15674;15675;15676;17920;17921;17922;17923;18593;18594;18595;19987;19988;21389;21390;21391;21392;21393;21394;23093;23094;23095;30806;30807;30808;30809;30810
EG_transcript_10425	EG_transcript_10425	EG_transcript_10425	33.875	304	0	0	1	0	0	0	10	8	7	0	0	0	0	0	3.3	0	0	0	29.6	22	19.7	0	0	0	1165500000	0	0	0	0	0	0	347370000	399420000	418680000	0	0	0				61	317;1818;2060;2186;2818;3295;6307;8359;8553;8657	True;True;True;True;True;True;True;True;True;True	323;1858;2103;2104;2233;2887;3376;6476;8589;8787;8893	1121;6319;6320;6321;6322;6323;6324;7104;7105;7106;7107;7108;7508;7509;7510;9708;9709;9710;11362;11363;11364;22006;22007;22008;22009;22010;22011;29375;29376;30010;30376;30377;30378
EG_transcript_25832;EG_transcript_26544	EG_transcript_25832	EG_transcript_25832	23.712	223	0	0	0	0	0	0	5	5	5	1	0	0	0	0	0	0	0	0	25.6	25.6	25.6	5.4	0	0	1148400000	0	0	0	0	0	0	358610000	400980000	388850000	0	0	0				1202	678;751;1050;7583;8776	True;True;True;True;True	694;768;1070;7791;9016	2310;2311;2312;2535;2536;2537;3504;3505;3506;3507;26618;26619;26620;30762;30763;30764
EG_transcript_899	EG_transcript_899	EG_transcript_899	56.332	508	0	1	3	5	5	2	9	7	11	2	5	3	0	2.2	5.9	10	8.3	4.1	16.7	14.6	20.9	4.1	10.2	7.7	1139300000	0	210870	540630	6861300	8686100	2088400	404860000	209660000	491350000	1434000	3395500	10246000				2234	906;1514;1515;1922;2435;2436;3381;4260;6095;6261;6659;8796	True;True;True;True;True;True;True;True;True;True;True;True	924;1549;1550;1964;2488;2489;2490;3462;4369;6262;6430;6834;9037	2980;2981;2982;2983;2984;2985;2986;2987;2988;2989;5169;5170;5171;5172;6628;8400;8401;8402;8403;8404;8405;8406;8407;11634;11635;11636;11637;11638;11639;14994;14995;14996;14997;14998;21299;21300;21301;21302;21303;21838;21839;21840;21841;21842;21843;23230;23231;23232;23233;23234;23235;23236;23237;30833;30834;30835;30836;30837
EG_transcript_25830	EG_transcript_25830	EG_transcript_25830	16.092	151	0	0	0	0	0	0	7	9	9	0	0	0	0	0	0	0	0	0	34.4	41.7	41.7	0	0	0	1119400000	0	0	0	0	0	0	353320000	433180000	332950000	0	0	0				1201	1073;1241;1578;4150;4385;6263;6309;7176;7345	True;True;True;True;True;True;True;True;True	1095;1268;1613;4257;4495;6432;6478;7364;7545	3580;3581;3582;4180;4181;5363;5364;5365;5366;14614;14615;14616;14617;15408;15409;15410;15411;21846;21847;21848;22013;22014;22015;22016;22017;25047;25048;25049;25734;25735
EG_transcript_2494	EG_transcript_2494	EG_transcript_2494	96.19	860	0	0	0	3	2	1	17	11	15	0	0	0	0	0	0	3.8	2.6	1.2	19.9	13.5	18	0	0	0	1103300000	0	0	0	636050	2117700	506030	444660000	274980000	380430000	0	0	0				1152	319;1479;1940;2954;3015;3029;3664;3720;3805;5157;5346;5870;6341;6958;7015;7087;7088;8162;8814	True;True;True;True;True;True;True;True;True;True;True;True;True;True;True;True;True;True;True	325;1512;1983;3024;3089;3103;3762;3818;3904;5295;5487;6035;6510;7142;7199;7271;7272;8384;9056	1125;1126;5055;5056;5057;5058;5059;6713;6714;6715;10174;10175;10176;10440;10441;10442;10491;10492;10493;12896;12897;12898;13087;13385;13386;13387;18253;18254;18831;18832;18833;20632;20633;22123;22124;24287;24288;24289;24290;24291;24466;24716;24717;24718;24719;24720;28631;28632;30914;30915;30916
EG_transcript_8269	EG_transcript_8269	EG_transcript_8269	41.898	396	0	0	0	0	0	0	9	11	9	0	0	0	0	0	0	0	0	0	31.8	32.6	31.8	0	0	0	1085600000	0	0	0	0	0	0	313020000	357960000	414660000	0	0	0				2162	1679;1869;1995;2051;2965;4029;4728;4778;5663;6339;8321	True;True;True;True;True;True;True;True;True;True;True	1715;1911;2038;2094;3036;4129;4851;4901;5810;6508;8551	5746;5747;5748;6466;6467;6468;6886;7078;7079;7080;10225;10226;10227;14064;14065;14066;16773;16774;16775;16937;16938;16939;16940;19748;19749;19750;22120;29248;29249;29250
EG_transcript_7582	EG_transcript_7582	EG_transcript_7582	56.223	516	0	0	0	1	1	1	10	8	10	0	0	0	0	0	0	2.9	2.9	2.9	26.4	22.7	28.7	0	0	0	1068100000	0	0	0	413980	1010800	1425700	442470000	221410000	401410000	0	0	0				2101	521;1181;1962;2238;4246;4615;6624;6723;7267;7284;7472	True;True;True;True;True;True;True;True;True;True;True	534;1207;2005;2285;4355;4732;6796;6899;7462;7479;7673	1798;1799;1800;3996;3997;3998;6782;6783;7671;7672;7673;14963;14964;14965;16305;23119;23120;23121;23456;23457;23458;23459;23460;23461;25366;25367;25368;25369;25370;25438;26168;26169;26170
EG_transcript_23191	EG_transcript_23191	EG_transcript_23191	25.499	229	0	0	0	1	0	0	8	8	7	0	0	0	0	0	0	4.4	0	0	33.2	29.3	29.3	0	0	0	1046900000	0	0	0	1526600	0	0	336720000	351530000	357150000	0	0	0				1067	735;736;1983;4283;5917;5918;8323;8687;8688	True;True;True;True;True;True;True;True;True	751;752;2026;4392;6083;6084;8553;8925;8926	2484;2485;2486;2487;2488;6844;6845;6846;6847;15066;15067;15068;15069;15070;15071;20818;20819;20820;20821;29258;29259;29260;30486;30487;30488;30489;30490
EG_transcript_21706	EG_transcript_21706	EG_transcript_21706	29.475	265	0	0	0	1	1	0	7	7	7	0	0	0	0	0	0	3.8	3.8	0	30.6	30.6	30.6	0	0	0	1038500000	0	0	0	240600	194530	0	333270000	331870000	372960000	0	0	0				976	531;1422;5061;5687;7924;8042;8652	True;True;True;True;True;True;True	545;1455;5198;5839;8141;8261;8888	1822;1823;1824;1825;1826;1827;1828;1829;4855;4856;4857;17928;17929;17930;19837;19838;19839;27876;27877;27878;28281;28282;28283;30353;30354;30355
EG_transcript_58696;EG_transcript_44081;EG_transcript_34406	EG_transcript_58696;EG_transcript_44081;EG_transcript_34406	EG_transcript_58696;EG_transcript_44081;EG_transcript_34406	11.131	104	0	1	0	1	0	0	3	3	3	0	1	0	0	6.7	0	8.7	0	0	16.3	16.3	16.3	0	8.7	0	1017900000	0	668680	0	228090	0	0	312560000	361630000	342810000	0	0	0				1520	433;2569;3942	True;True;True	441;2627;4042	1490;1491;1492;1493;1494;8837;8838;8839;8840;13792;13793;13794
EG_transcript_1151	EG_transcript_1151	EG_transcript_1151	126.3	1180	0	0	0	1	3	0	21	17	16	0	0	0	0	0	0	0.9	3	0	21.5	17.6	18.3	0	0	0	982870000	0	0	0	521270	2366800	0	398570000	307590000	273820000	0	0	0				168	94;369;704;744;1586;2076;2679;3258;3785;4708;4709;4809;4863;5789;5829;6009;7100;7430;7584;7799;7899;7900;8602	True;True;True;True;True;True;True;True;True;True;True;True;True;True;True;True;True;True;True;True;True;True;True	96;376;720;760;1621;2120;2743;3338;3884;4831;4832;4932;4996;5947;5993;6176;7284;7631;7792;8011;8113;8114;8836	385;386;387;1276;1277;1278;2405;2406;2407;2408;2507;2508;2509;5389;5390;7151;7152;7153;9231;9232;9233;11255;11256;11257;13316;13317;13318;16711;16712;16713;16714;16715;16716;17045;17266;17267;17268;20201;20472;21063;21064;24749;24750;26013;26014;26621;26622;26623;26624;26625;27415;27416;27417;27781;27782;27783;27784;27785;27786;30154;30155;30156
EG_transcript_6612	EG_transcript_6612	EG_transcript_6612	67.066	636	0	0	0	0	0	0	7	9	11	0	0	0	0	0	0	0	0	0	13.4	15.7	21.1	0	0	0	958980000	0	0	0	0	0	0	231490000	346890000	380600000	0	0	0				2007	148;212;251;1099;2472;3185;3261;6052;7715;8070;8112;8113	True;True;True;True;True;True;True;True;True;True;True;True	151;215;255;1123;2527;3264;3341;6219;7925;8289;8334;8335	549;550;551;737;738;739;857;3681;3682;3683;8511;8512;11019;11270;11271;11272;21186;21187;27107;27108;27109;27110;27111;28364;28484;28485;28486;28487;28488;28489
EG_transcript_20306	EG_transcript_20306	EG_transcript_20306	24.484	223	0	0	0	0	0	0	8	7	7	0	0	0	0	0	0	0	0	0	30.9	30.9	30.9	0	0	0	952120000	0	0	0	0	0	0	325130000	293180000	333810000	0	0	0				888	639;1744;2063;2166;2739;3498;4064;5049	True;True;True;True;True;True;True;True	654;1781;1782;2107;2213;2805;3582;4169;5186	2188;2189;2190;6065;6066;7121;7122;7123;7432;7433;7434;9416;9417;9418;12075;12076;12077;14284;14285;14286;17895;17896;17897
EG_transcript_12387	EG_transcript_12387	EG_transcript_12387	24.994	236	0	0	0	0	0	0	3	3	3	0	1	0	0	0	0	0	0	0	12.3	12.3	12.3	0	3.8	0	950360000	0	0	0	0	0	0	294830000	327980000	327190000	0	363750	0				252	2328;6365;7856	True;True;True	2377;6534;8070	8000;8001;8002;22249;22250;22251;27633;27634;27635;27636
EG_transcript_2009	EG_transcript_2009	EG_transcript_2009	96.509	887	0	0	0	0	1	1	14	12	12	0	0	0	0	0	0	0	1.7	1.7	19.3	17.4	16.6	0	0	0	926420000	0	0	0	0	37548	60310	349370000	233400000	343550000	0	0	0				870	957;1356;1490;2239;2522;3529;4865;4965;5574;5781;6538;7808;8182;8463;8599	True;True;True;True;True;True;True;True;True;True;True;True;True;True;True	976;1387;1523;2286;2579;3613;4998;5101;5720;5938;6709;8020;8405;8697;8833	3167;3168;4576;4577;5086;5087;5088;7674;7675;8699;12166;12167;12168;17270;17271;17272;17607;17608;17609;19498;19499;19500;19501;19502;20157;20158;20159;22838;22839;22840;27440;27441;27442;28692;28693;28694;29730;29731;30146;30147
EG_transcript_19473	EG_transcript_19473	EG_transcript_19473	30.749	293	0	0	0	0	0	0	5	7	6	0	0	0	0	0	0	0	0	0	24.2	24.2	24.2	0	0	0	923120000	0	0	0	0	0	0	213950000	429230000	279940000	0	0	0				827	177;178;2503;3545;5984;6016;7277	True;True;True;True;True;True;True	180;181;2560;3631;6151;6183;7472	635;636;637;638;639;8637;8638;8639;12235;12236;12237;21001;21002;21003;21076;21077;25410;25411;25412
EG_transcript_37345	EG_transcript_37345	EG_transcript_37345	18.892	174	0	0	0	0	0	0	8	9	7	0	0	0	0	0	0	0	0	0	42.5	42.5	41.4	0	0	0	920280000	0	0	0	0	0	0	356690000	317240000	246350000	0	0	0				1592	483;763;1772;3666;3797;5406;6902;7827;8215	True;True;True;True;True;True;True;True;True	494;495;781;1812;3764;3896;5547;7084;8039;8439	1700;1701;1702;1703;1704;1705;2574;2575;2576;6178;6179;6180;6181;6182;6183;12912;12913;12914;13361;13362;13363;13364;19004;19005;19006;19007;24082;24083;24084;27499;27500;27501;28813
EG_transcript_5918;EG_transcript_4403	EG_transcript_5918;EG_transcript_4403	EG_transcript_5918;EG_transcript_4403	77.299	668	0	0	0	0	1	0	14	9	13	1	0	0	0	0	0	0	2.1	0	24	13	20.5	1.8	0	0	917340000	0	0	0	0	738630	0	309030000	195850000	411600000	120250	0	0				1935	189;236;507;1257;1379;1413;1816;1965;2044;2045;3036;3379;3661;4586;5227;6256;6588	True;True;True;True;True;True;True;True;True;True;True;True;True;True;True;True;True	192;239;240;519;1284;1411;1446;1856;2008;2087;2088;3110;3460;3759;4702;5367;6425;6760	674;675;676;805;806;807;808;809;810;1754;1755;4229;4230;4231;4672;4673;4822;4823;4824;4825;6313;6790;6791;7046;7047;7048;7049;7050;7051;10510;10511;10512;11630;12872;16214;18481;21822;21823;22994;22995;22996;22997
EG_transcript_11885;EG_transcript_17719	EG_transcript_11885;EG_transcript_17719	EG_transcript_11885;EG_transcript_17719	22.91	210	0	0	0	1	1	2	4	4	4	0	0	0	0	0	0	4.3	5.2	9.5	22.4	22.4	22.4	0	0	0	898690000	0	0	0	264460	768230	312820	291580000	313970000	291800000	0	0	0				209	393;4796;5054;8864	True;True;True;True	401;4919;5191;9107	1367;1368;1369;1370;1371;1372;1373;1374;16987;16988;16989;16990;16991;17908;17909;17910;17911;17912;17913;31065;31066;31067
EG_transcript_11490	EG_transcript_11490	EG_transcript_11490	38.693	353	0	0	0	2	2	2	5	5	4	0	0	0	0	0	0	7.4	7.4	7.4	25.5	25.5	15.3	0	0	0	897680000	0	0	0	1485200	1635500	88159	341420000	312210000	240840000	0	0	0				167	2780;3860;4849;4850;5981	True;True;True;True;True	2848;3959;4977;4978;4979;6148	9604;9605;13562;13563;13564;13565;13566;13567;13568;13569;13570;13571;13572;17195;17196;17197;17198;17199;17200;17201;17202;17203;17204;17205;17206;17207;17208;17209;17210;17211;17212;17213;17214;20992;20993;20994;20995;20996
EG_transcript_8090	EG_transcript_8090	EG_transcript_8090	54.81	507	0	0	0	0	0	0	7	7	10	0	0	0	0	0	0	0	0	0	18.7	19.3	22.9	0	0	0	880850000	0	0	0	0	0	0	196960000	309050000	374830000	0	0	0				2148	220;697;1449;1450;1451;1576;1973;2912;6154;8812	True;True;True;True;True;True;True;True;True;True	223;713;1482;1483;1484;1611;2016;2981;6322;9054	758;759;760;2365;2366;2367;4957;4958;4959;4960;4961;4962;4963;4964;4965;5352;5353;5354;6815;6816;6817;10007;21473;21474;30907;30908;30909
EG_transcript_30229	EG_transcript_30229	EG_transcript_30229	17.707	168	0	0	0	0	0	0	7	8	7	0	0	0	0	0	0	0	0	0	67.9	78	73.2	0	0	0	878630000	0	0	0	0	0	0	299070000	417360000	162200000	0	0	0				1380	974;975;4132;5601;6128;6774;6932;7559	True;True;True;True;True;True;True;True	993;994;4238;5746;6296;6952;7116;7766	3224;3225;3226;3227;3228;3229;3230;3231;3232;3233;14551;14552;14553;14554;14555;19564;19565;19566;19567;19568;21400;21401;21402;21403;21404;21405;23663;23664;24204;24205;24206;26539;26540
EG_transcript_8626;EG_transcript_57916	EG_transcript_8626	EG_transcript_8626	45.43	434	0	0	0	0	0	0	9	5	5	1	1	0	0	0	0	0	0	0	21.4	15.7	15.7	3.2	4.4	0	876750000	0	0	0	0	0	0	348310000	263610000	264440000	185210	204580	0				2205	546;777;1253;1612;1681;1682;2114;6272;7306	True;True;True;True;True;True;True;True;True	560;795;1280;1647;1717;1718;2160;6441;7502	1873;1874;1875;1876;1877;1878;1879;2608;2609;2610;4213;4214;4215;4216;5479;5753;5754;5755;5756;7288;7289;7290;21864;25536
EG_transcript_20841	EG_transcript_20841	EG_transcript_20841	26.737	247	0	0	0	0	0	0	10	11	8	1	0	0	0	0	0	0	0	0	52.6	53	45.3	4	0	0	869140000	0	0	0	0	0	0	311520000	380760000	176760000	91697	0	0				926	513;1174;2573;2664;2665;3049;3238;6452;7132;8067;8811	True;True;True;True;True;True;True;True;True;True;True	525;1200;2631;2726;2727;2728;3123;3318;6623;7318;7319;8286;9053	1774;1775;1776;3974;3975;3976;8847;8848;9178;9179;9180;9181;9182;9183;9184;9185;10545;10546;10547;11203;11204;11205;22551;24885;24886;24887;24888;24889;24890;28356;28357;28358;30904;30905;30906
EG_transcript_12980	EG_transcript_12980	EG_transcript_12980	15.008	131	0	3	1	0	0	0	5	5	5	0	1	0	0	29.8	6.1	0	0	0	35.9	35.9	35.9	0	14.5	0	864970000	0	2048500	650060	0	0	0	247350000	364680000	249630000	0	603690	0				308	2216;4024;6113;6235;7638;8271	True;True;True;True;True;True	2263;4124;6281;6404;7846;8498	7596;7597;7598;14048;21364;21365;21366;21367;21368;21369;21370;21371;21755;21756;21757;21758;26807;26808;26809;29044;29045;29046;29047
EG_transcript_17468	EG_transcript_17468	EG_transcript_17468	32.036	323	0	0	0	0	0	0	4	3	4	0	1	0	0	0	0	0	0	0	14.6	11.8	14.6	0	4	0	857670000	0	0	0	0	0	0	155180000	298370000	404050000	0	66305	0				674	2271;5042;5450;8119	True;True;True;True	2319;5179;5591;8341	7815;7816;7817;7818;17874;17875;17876;19142;19143;19144;19145;28504;28505
EG_transcript_15305	EG_transcript_15305	EG_transcript_15305	39.166	350	0	0	0	0	0	0	8	5	5	0	0	0	0	0	0	0	0	0	28.3	15.4	15.4	0	0	0	829370000	0	0	0	0	0	0	291580000	253430000	284360000	0	0	0				512	2392;3825;4588;4635;5447;5503;5769;6889	True;True;True;True;True;True;True;True	2443;3924;4704;4755;5588;5644;5926;7071	8242;8243;8244;13448;13449;13450;16219;16220;16221;16455;19135;19280;19281;19282;20130;24032;24033;24034
EG_transcript_19989	EG_transcript_19989	EG_transcript_19989	18.679	166	0	0	0	0	0	0	7	6	6	0	0	0	0	0	0	0	0	0	25.9	24.7	24.7	0	0	0	820690000	0	0	0	0	0	0	383880000	259200000	177610000	0	0	0				862	1730;3657;3658;4856;4857;6704;6705	True;True;True;True;True;True;True	1767;3755;3756;4985;4986;4987;6879;6880	6003;6004;6005;12857;12858;12859;12860;12861;12862;12863;12864;12865;17236;17237;17238;17239;17240;17241;17242;23398;23399;23400;23401;23402;23403;23404
EG_transcript_27401;EG_transcript_15577	EG_transcript_27401	EG_transcript_27401	20.477	185	0	0	0	0	0	1	9	7	8	1	0	0	0	0	0	0	0	5.4	62.7	45.4	49.7	5.4	0	0	804180000	0	0	0	0	0	0	447610000	190960000	165610000	0	0	0				1269	927;1206;1990;2298;2411;2783;3126;4422;4791;7315	False;False;True;False;True;True;True;True;True;False	945;1233;2033;2347;2462;2851;3204;4533;4914;7511	3057;3058;4059;4060;4061;4062;4063;4064;6867;6868;6869;6870;6871;6872;7922;7923;7924;7925;7926;8292;8293;8294;8295;8296;8297;9613;9614;10856;10857;10858;15544;15545;15546;16978;25573
EG_transcript_17527	EG_transcript_17527	EG_transcript_17527	39.28	366	0	0	0	1	1	1	4	4	4	0	0	0	0	0	0	5.2	5.2	5.2	12.6	12.6	12.6	0	0	0	793490000	0	0	0	470550	1015300	664280	256880000	257040000	277420000	0	0	0				683	1852;2038;3827;7667	True;True;True;True	1894;2081;3926;7877	6425;6426;6427;7025;7026;7027;7028;7029;7030;13453;13454;13455;26934;26935;26936;26937;26938;26939;26940;26941;26942
EG_transcript_27937	EG_transcript_27937	EG_transcript_27937	15.997	152	0	0	1	1	1	1	3	3	3	1	0	0	0	0	5.3	5.9	5.3	5.9	17.1	17.1	17.1	5.9	0	0	792770000	0	0	1144500	1459600	710400	1732200	277080000	258670000	250210000	1761800	0	0				1288	6059;7926;8480	True;True;True	6226;8143;8714	21210;21211;21212;21213;21214;27882;27883;27884;27885;27886;29781;29782;29783;29784
EG_transcript_7542	EG_transcript_7542	EG_transcript_7542	48.748	444	0	0	0	1	1	0	10	10	8	0	0	0	0	0	0	3.2	3.6	0	26.1	27	21.6	0	0	0	789170000	0	0	0	241890	214180	0	256270000	244000000	288450000	0	0	0				2098	576;1112;2650;3576;4563;4663;4686;6139;6183;6613;7047;8856	True;True;True;True;True;True;True;True;True;True;True;True	590;1136;2712;3664;4676;4784;4808;6307;6351;6785;7231;9099	1976;1977;1978;3729;3730;3731;9133;9134;9135;9136;12368;12369;12370;16042;16043;16044;16045;16532;16612;21428;21429;21582;21583;21584;23087;23088;23089;24569;31050;31051;31052
EG_transcript_22409	EG_transcript_22409	EG_transcript_22409	17.37	153	0	0	0	0	0	0	5	7	8	0	0	0	0	0	0	0	0	0	37.3	49.7	49.7	0	0	0	776930000	0	0	0	0	0	0	175140000	272860000	328930000	0	0	0				1025	2123;3158;3569;3982;3986;3987;4044;4807	True;True;True;True;True;True;True;True	2169;2170;3236;3656;4082;4086;4087;4144;4930	7310;7311;7312;10942;10943;12337;12338;12339;12340;12341;13929;13930;13931;13942;13943;13944;13945;14127;14128;14129;17041;17042;17043
EG_transcript_11387	EG_transcript_11387	EG_transcript_11387	36.887	327	0	0	0	0	0	0	6	6	5	0	0	0	0	0	0	0	0	0	23.9	23.9	19.6	0	0	0	771250000	0	0	0	0	0	0	231580000	279870000	259800000	0	0	0				161	347;700;2514;3592;5085;7379;8339	True;True;True;True;True;True;True	353;716;2571;3680;5222;7579;8569	1206;1207;1208;2381;8673;8674;8675;8676;8677;12436;12437;12438;18024;25835;25836;25837;29327;29328;29329
EG_transcript_10562	EG_transcript_10562	EG_transcript_10562	35.418	321	0	0	0	0	0	0	8	5	8	0	0	0	0	0	0	0	0	0	27.7	22.4	28	0	0	0	753050000	0	0	0	0	0	0	340520000	188070000	224460000	0	0	0				74	1071;1175;1649;2393;5168;5710;6340;7244;8746	True;True;True;True;True;True;True;True;True	1092;1093;1201;1684;2444;5307;5863;6509;7437;8984	3570;3571;3572;3573;3574;3575;3576;3577;3977;3978;3979;5607;5608;5609;8245;18299;19933;19934;19935;22121;22122;25283;25284;25285;30652;30653
EG_transcript_26638;EG_transcript_37041;EG_transcript_24920	EG_transcript_26638;EG_transcript_37041;EG_transcript_24920	EG_transcript_26638;EG_transcript_37041;EG_transcript_24920	17.566	158	0	0	0	0	0	0	3	4	4	0	0	0	0	0	0	0	0	0	28.5	32.9	32.9	0	0	0	736890000	0	0	0	0	0	0	168530000	292960000	275400000	0	0	0				1240	154;1075;4713;6734	True;True;True;True	157;1097;4836;6911	564;565;566;3586;3587;3588;16723;16724;23528;23529;23530
EG_transcript_34143	EG_transcript_34143	EG_transcript_34143	19.987	183	0	0	0	0	0	0	5	6	5	0	0	0	0	0	0	0	0	0	34.4	38.3	34.4	0	0	0	727760000	0	0	0	0	0	0	170560000	298780000	258410000	0	0	0				1512	480;3620;4593;4649;6233;6701	True;True;True;True;True;True	491;3711;4709;4769;6402;6876	1685;1686;1687;12577;12578;12579;16231;16232;16233;16484;21750;21751;21752;23384;23385;23386;23387
EG_transcript_9217	EG_transcript_9217	EG_transcript_9217	44.568	404	0	0	0	0	0	0	10	10	9	0	0	0	0	0	0	0	0	0	30.4	30.4	28.5	0	0	0	727220000	0	0	0	0	0	0	205480000	293930000	227820000	0	0	0				2265	494;1086;3382;4323;4612;5012;5612;5759;7456;8749	True;True;True;True;True;True;True;True;True;True	506;1108;3463;4432;4729;5148;5757;5916;7657;8987	1725;1726;1727;3632;3633;3634;11640;11641;11642;15205;15206;16298;16299;16300;17765;17766;17767;19595;19596;19597;20104;20105;20106;26127;26128;26129;30660;30661;30662
EG_transcript_3886	EG_transcript_3886	EG_transcript_3886	87.079	786	0	0	0	0	0	0	13	13	12	0	0	0	0	0	0	0	0	0	23.5	23	19.3	0	0	0	718590000	0	0	0	0	0	0	240090000	233530000	244970000	0	0	0				1623	482;726;1428;1950;2400;3340;3904;3996;4139;4182;4372;4396;5376;6840;7979;8448;8643	True;True;True;True;True;True;True;True;True;True;True;True;True;True;True;True;True	493;742;1461;1993;2451;3421;4004;4096;4246;4290;4482;4506;5517;7021;8197;8682;8879	1697;1698;1699;2465;4871;4872;6738;6739;6740;8260;11500;13694;13695;13696;13697;13698;13699;13700;13964;14576;14577;14578;14579;14580;14581;14707;14708;14709;15356;15357;15358;15447;15448;15449;18918;18919;18920;23891;28063;28064;28065;29669;29670;29671;30328
EG_transcript_14050	EG_transcript_14050	EG_transcript_14050	16.811	157	0	0	0	0	0	0	3	2	2	0	0	0	0	0	0	0	0	0	21.7	16.6	16.6	0	0	0	716660000	0	0	0	0	0	0	293910000	195370000	227380000	0	0	0				395	1059;3570;7124	True;True;True	1079;3657;7309	3525;3526;3527;12342;24848;24849;24850;24851;24852;24853
EG_transcript_9664	EG_transcript_9664	EG_transcript_9664	38.255	358	0	0	0	2	3	2	10	11	9	0	1	0	0	0	0	9.8	14.2	9.8	34.1	34.4	30.7	0	3.1	0	710760000	0	0	0	810100	2972100	1359700	220540000	260340000	224490000	0	238740	0				2302	1475;1908;2930;4090;5533;6632;6633;7664;7891;7934;8526	True;True;True;True;True;True;True;True;True;True;True	1508;1950;3000;4196;5676;6804;6805;7874;8105;8152;8760	5047;5048;5049;5050;6594;6595;10085;10086;10087;10088;10089;10090;10091;14384;14385;14386;14387;19351;19352;19353;23143;23144;23145;23146;23147;23148;23149;26918;26919;26920;27748;27749;27750;27751;27911;27912;27913;29930;29931;29932
EG_transcript_44054	EG_transcript_44054	EG_transcript_44054	14.597	147	0	0	2	0	0	0	7	6	6	3	0	0	0	0	26.5	0	0	0	72.8	63.3	63.3	35.4	0	0	698770000	0	0	201040	0	0	0	221690000	243010000	233520000	353860	0	0				1711	24;919;985;1010;1262;2796;6283	True;True;True;True;True;False;False	24;937;1004;1029;1289;2864;6452	96;3033;3034;3035;3274;3275;3276;3277;3278;3352;3353;3354;4241;4242;4243;4244;4245;9645;9646;9647;9648;21898;21899;21900
EG_transcript_18452	EG_transcript_18452	EG_transcript_18452	30.115	269	0	0	0	0	0	0	6	8	6	0	1	0	0	0	0	0	0	0	18.6	34.2	26.4	0	4.1	0	690310000	0	0	0	0	0	0	205360000	267810000	216650000	0	495340	0				757	366;539;797;798;1278;1668;2420;6033	True;True;True;True;True;True;True;True	372;553;815;816;1305;1704;2472;6200	1265;1266;1267;1268;1858;1859;1860;1861;2666;2667;2668;2669;2670;2671;4314;5699;5700;8329;8330;21131;21132;21133
EG_transcript_10586	EG_transcript_10586	EG_transcript_10586	52.74	500	0	0	0	0	0	0	9	9	11	0	0	0	0	0	0	0	0	0	20.2	23	23.2	0	0	0	679790000	0	0	0	0	0	0	195830000	210530000	273420000	0	0	0				76	453;1198;1344;2404;2452;2563;4066;5147;5201;5907;6213;7121;8713	True;True;True;True;True;True;True;True;True;True;True;True;True	462;1225;1375;2455;2507;2621;4171;5285;5341;6073;6382;7305;8951	1560;1561;1562;1563;1564;1565;1566;1567;1568;4043;4044;4045;4547;8270;8271;8464;8465;8466;8824;8825;14291;14292;14293;14294;14295;14296;18233;18398;18399;20793;20794;20795;20796;21678;24840;24841;24842;30556;30557;30558;30559
EG_transcript_4213	EG_transcript_4213	EG_transcript_4213	41.331	386	0	0	1	0	0	0	6	8	7	0	1	0	0	0	3.4	0	0	0	22	24.6	24.1	0	4.9	0	675390000	0	0	326640	0	0	0	165250000	250610000	259060000	0	142210	0				1677	631;1860;3521;3828;6987;7265;7371;7668;7801	True;True;True;True;True;True;True;True;True	646;1902;3605;3927;7171;7460;7571;7878;8013	2168;2169;2170;6449;6450;12144;12145;13456;24393;24394;24395;25359;25360;25809;25810;25811;26943;26944;26945;26946;27423;27424;27425;27426
EG_transcript_9413	EG_transcript_9413	EG_transcript_9413	51.287	479	0	0	0	0	0	0	7	6	7	0	0	0	0	0	0	0	0	0	20.5	20.5	20.5	0	0	0	669370000	0	0	0	0	0	0	232950000	198360000	238060000	0	0	0				2282	589;1066;1228;3699;4505;7878;7945;7946	True;True;True;True;True;True;True;True	603;1086;1255;3797;4617;8092;8163;8164	2014;2015;2016;3549;3550;3551;4133;4134;4135;13015;13016;13017;15867;27704;27705;27706;27707;27708;27709;27945;27946;27947;27948
EG_transcript_4839	EG_transcript_4839	EG_transcript_4839	44.013	394	0	0	1	0	0	0	7	5	7	0	0	0	0	0	3.6	0	0	0	22.6	15	22.6	0	0	0	668580000	0	0	0	0	0	0	224010000	214700000	229870000	0	0	0				1786	696;2554;5023;5720;7303;8084;8758	True;True;True;True;True;True;True	712;2612;5160;5874;7499;8305;8306;8998	2362;2363;2364;8800;8801;17800;17801;19973;19974;19975;19976;19977;19978;25525;25526;25527;28410;28411;28412;28413;28414;28415;28416;30701;30702;30703
EG_transcript_2066	EG_transcript_2066	EG_transcript_2066	90.403	814	0	0	0	0	0	0	19	12	14	0	0	0	0	0	0	0	0	0	24.2	16.3	18.9	0	0	0	658970000	0	0	0	0	0	0	236990000	217520000	204470000	0	0	0				913	93;545;2074;5613;5764;5852;6198;6286;7268;7304;7390;7466;7467;8040;8108;8196;8313;8346;8378;8819	True;True;True;True;True;True;True;True;True;True;True;True;True;True;True;True;True;True;True;True	95;559;2118;5758;5921;6016;6367;6455;7463;7500;7590;7667;7668;8259;8330;8419;8543;8576;8608;9061	380;381;382;383;384;1872;7147;7148;7149;19598;19599;20118;20119;20120;20554;20555;20556;21627;21628;21629;21909;25371;25372;25373;25528;25869;25870;25871;26155;26156;26157;26158;28276;28277;28278;28477;28744;29215;29216;29217;29347;29348;29349;29427;29428;29429;30926
EG_transcript_4431	EG_transcript_4431	EG_transcript_4431	70.088	651	0	0	0	0	0	0	7	8	8	0	0	0	0	0	0	0	0	0	13.8	16.1	15.8	0	0	0	650580000	0	0	0	0	0	0	117740000	157530000	375310000	0	0	0				1714	156;509;3254;4381;5206;5307;6088;6596;8668;8829	True;True;True;True;True;True;True;True;True;True	159;521;3334;4491;5346;5448;6255;6768;8905;9071	569;570;571;1765;1766;11238;15396;15397;18412;18413;18414;18710;18711;21277;23016;23017;23018;30415;30416;30417;30956;30957;30958
EG_transcript_17717	EG_transcript_17717	EG_transcript_17717	33.315	321	0	0	0	0	0	0	5	4	3	0	0	0	0	0	0	0	0	0	19.9	14	14	0	0	0	639120000	0	0	0	0	0	0	214360000	222850000	201910000	0	0	0				704	2300;5583;6696;6697;6702	True;True;True;True;True	2349;5729;6871;6872;6877	7929;19526;19527;19528;23366;23367;23368;23369;23370;23388;23389;23390;23391
EG_transcript_6500;EG_transcript_17653	EG_transcript_6500	EG_transcript_6500	57.294	528	0	0	1	1	2	1	4	4	3	1	1	2	0	0	3	3	6.1	3	11.4	11.4	7.4	3	3	6.1	636060000	0	0	697290	615430	24962000	11670000	194590000	193600000	199210000	812500	702320	9194400				1994	2810;2882;2890;2917;3196;5187	True;True;True;True;True;True	2879;2951;2959;2986;3275;5326	9690;9691;9692;9891;9892;9893;9894;9895;9896;9897;9898;9899;9934;9935;9936;10034;10035;11047;11048;18350
EG_transcript_16290	EG_transcript_16290	EG_transcript_16290	36.931	334	0	0	0	0	0	0	12	11	9	0	0	0	0	0	0	0	0	0	31.1	28.4	28.4	0	0	0	633600000	0	0	0	0	0	0	235680000	220990000	176930000	0	0	0				592	673;889;890;3945;3962;4050;4462;4463;5428;6552;6571;6572;8637	True;True;True;True;True;True;True;True;True;True;True;True;True	689;907;908;4045;4062;4150;4151;4573;4574;5569;6723;6724;6743;6744;8872;8873	2295;2927;2928;2929;2930;2931;13799;13841;13842;13843;13844;13845;13846;14144;14145;14146;14147;14148;15709;15710;15711;15712;15713;15714;19070;19071;19072;22885;22886;22887;22888;22947;22948;22949;22950;30296;30297;30298;30299;30300;30301
EG_transcript_12096	EG_transcript_12096	EG_transcript_12096	41.289	383	0	0	0	0	0	0	8	7	5	0	0	0	0	0	0	0	0	0	32.9	28.5	19.3	0	0	0	607250000	0	0	0	0	0	0	310840000	108160000	188260000	0	0	0				222	2034;2080;3286;6434;7285;7365;7619;8420;8679	True;True;True;True;True;True;True;True;True	2077;2124;3366;6604;7480;7565;7827;8653;8916	7013;7014;7159;7160;7161;11339;11340;22491;22492;22493;22494;22495;25439;25796;25797;26746;26747;29576;29577;29578;30456;30457;30458;30459;30460
EG_transcript_10715	EG_transcript_10715	EG_transcript_10715	39.601	352	0	1	2	1	1	1	4	4	4	2	3	1	0	2.6	6.2	2.8	3.7	3.7	14.2	14.2	14.2	6.2	9.1	3.7	604920000	0	580530	1159200	1122500	886920	293780	193200000	164950000	239590000	879110	2095300	159940				86	69;360;1156;5685;7177	True;True;True;True;True	70;366;1181;5837;7365	283;284;285;286;287;288;289;290;291;292;1244;1245;1246;1247;1248;3914;3915;3916;19815;19816;19817;19818;19819;19820;19821;25050;25051
EG_transcript_17739	EG_transcript_17739	EG_transcript_17739	32.924	309	0	0	0	0	0	0	6	7	7	0	0	0	0	0	0	0	0	0	19.4	25.2	22.7	0	0	0	601010000	0	0	0	0	0	0	179890000	169840000	251270000	0	0	0				706	3715;3915;4328;5651;6087;6441;7929;8039	True;True;True;True;True;True;True;True	3813;4015;4437;5798;6254;6611;8146;8258	13072;13073;13074;13726;13727;13728;15226;15227;19714;19715;19716;21274;21275;21276;22514;22515;22516;27891;28271;28272;28273;28274;28275
EG_transcript_34359	EG_transcript_34359	EG_transcript_34359	16.387	149	0	0	1	1	1	1	4	3	4	1	1	0	0	0	8.7	8.7	8.7	8.7	26.8	23.5	26.8	8.7	8.7	0	589400000	0	0	187270	383020	280290	276240	194730000	205910000	187080000	249050	308540	0				1519	2251;5673;5674;5732;7717	True;True;True;True;True	2299;5824;5825;5887;7927	7736;7737;7738;7739;7740;7741;7742;7743;7744;19791;19792;19793;19794;19795;20010;20011;20012;27117
EG_transcript_5584;EG_transcript_43242	EG_transcript_5584	EG_transcript_5584	33.795	326	0	0	0	0	0	0	7	7	7	0	0	1	0	0	0	0	0	0	32.2	32.2	32.2	0	0	3.4	589220000	0	0	0	0	0	0	183330000	202800000	203060000	0	0	26824				1899	979;3866;3878;5457;6549;6914;7660	True;True;True;True;True;True;True	998;3965;3978;5598;6720;7098;7869	3251;3252;3253;13584;13585;13586;13626;13627;13628;13629;19160;19161;19162;22876;22877;22878;24142;24143;24144;26897;26898;26899
EG_transcript_33134	EG_transcript_33134	EG_transcript_33134	22.122	196	0	0	0	0	0	0	2	2	2	0	0	0	0	0	0	0	0	0	16.8	16.8	16.8	0	0	0	582560000	0	0	0	0	0	0	228800000	134480000	219280000	0	0	0				1471	2819;3906	True;True	2888;4006	9711;9712;9713;13704;13705;13706;13707;13708;13709
EG_transcript_20638	EG_transcript_20638	EG_transcript_20638	25.169	234	0	0	0	0	0	0	8	8	9	0	0	0	0	0	0	0	0	0	41	41	49.6	0	0	0	579040000	0	0	0	0	0	0	152410000	193710000	232920000	0	0	0				909	560;967;993;1305;3622;5549;5737;5892;8235	True;True;True;True;True;True;True;True;True	574;986;1012;1334;3713;5693;5892;6057;8459	1912;1913;1914;1915;1916;3201;3312;3313;3314;4406;4407;4408;12583;12584;12585;19408;19409;19410;20027;20028;20029;20723;20724;20725;28878;28879;28880
EG_transcript_60906;EG_transcript_19825	EG_transcript_60906;EG_transcript_19825	EG_transcript_60906;EG_transcript_19825	12.052	112	0	0	1	0	1	0	2	2	2	0	0	0	0	0	15.2	0	15.2	0	31.2	31.2	31.2	0	0	0	575030000	0	0	414330	0	4086500	0	219780000	177670000	173070000	0	0	0				850	340;8333	True;True	346;8563	1181;1182;1183;1184;1185;1186;29310;29311;29312;29313;29314
EG_transcript_8482	EG_transcript_8482	EG_transcript_8482	31.878	291	0	0	0	0	0	0	8	5	7	0	0	0	0	0	0	0	0	0	30.6	21.6	25.4	0	0	0	565060000	0	0	0	0	0	0	164520000	207000000	193530000	0	0	0				2189	747;748;4685;6041;7323;7412;7623;7806	True;True;True;True;True;True;True;True	764;765;4807;6208;7519;7612;7831;8018	2522;2523;2524;2525;16609;16610;16611;21154;25597;25598;25599;25937;25938;25939;26760;26761;26762;26763;26764;26765;27436;27437;27438
EG_transcript_20917	EG_transcript_20917	EG_transcript_20917	31.669	316	0	2	1	0	0	0	13	10	11	0	2	0	0	9.2	4.1	0	0	0	62.7	50.3	56.6	0	13.6	0	558600000	0	613930	80610	0	0	0	201130000	182460000	173970000	0	344890	0				932	88;401;1336;2607;2653;2659;2824;3573;3745;4578;6524;6525;8671	True;True;True;True;True;True;True;True;True;True;True;True;True	90;409;1367;2667;2715;2721;2893;3660;3844;4694;6695;6696;8908	364;365;366;367;368;369;1403;4496;4497;4498;4499;4500;8966;8967;8968;8969;8970;8971;9142;9143;9144;9145;9146;9159;9160;9729;9730;12348;12349;12350;12351;12352;12353;13199;13200;16192;16193;16194;22775;22776;22777;22778;22779;22780;22781;30422;30423;30424
EG_transcript_6489;EG_transcript_58784	EG_transcript_6489	EG_transcript_6489	40.639	365	0	0	0	0	1	0	5	5	5	0	0	0	0	0	0	0	2.5	0	15.9	12.6	12.6	0	0	0	556590000	0	0	0	0	4733700	0	156590000	195040000	200220000	0	0	0				1990	755;2311;3589;3913;4405;4723;4908	True;True;True;True;True;True;True	772;2360;3677;4013;4516;4846;5042	2554;2555;7958;7959;12428;12429;12430;12431;13724;15485;16752;16753;16754;16755;16756;16757;17422;17423;17424
EG_transcript_8512	EG_transcript_8512	EG_transcript_8512	56.745	528	0	0	0	0	0	0	5	7	7	1	0	0	0	0	0	0	0	0	11	14.6	14.2	3	0	0	553160000	0	0	0	0	0	0	137820000	217780000	197380000	179760	0	0				2191	65;607;615;857;2498;5128;7653;8427	True;True;True;True;True;True;True;True	66;621;629;875;2555;5266;7862;8661	269;270;271;272;273;2082;2103;2104;2105;2851;2852;2853;8626;18176;18177;26868;26869;26870;29599;29600;29601
EG_transcript_10317	EG_transcript_10317	EG_transcript_10317	54.29	489	0	0	2	0	0	0	10	9	9	0	0	0	0	0	5.1	0	0	0	28.6	27.2	28.2	0	0	0	545750000	0	0	705600	0	0	0	209850000	153890000	181300000	0	0	0				52	1139;1143;1405;2417;2440;2865;3393;7169;7279;7550;8543	True;True;True;True;True;True;True;True;True;True;True	1164;1168;1438;2468;2494;2495;2934;3475;7357;7474;7755;8777	3857;3858;3859;3860;3875;3876;3877;3878;4802;8316;8317;8414;8415;8416;8417;8418;9852;11671;11672;11673;25030;25031;25032;25414;25415;25416;25417;26490;26491;26492;29973;29974;29975
EG_transcript_5279	EG_transcript_5279	EG_transcript_5279	31.137	294	0	0	0	0	0	1	7	7	8	0	0	0	0	0	0	0	0	8.2	23.5	25.2	25.9	0	0	0	542630000	0	0	0	0	0	458300	130130000	220640000	191410000	0	0	0				1854	1429;3018;3619;5667;6655;6656;7750;7751	True;True;True;True;True;True;True;True	1462;3092;3710;5816;6829;6830;6831;7960;7961	4873;4874;4875;4876;4877;4878;4879;4880;4881;4882;4883;4884;4885;4886;4887;4888;4889;10452;10453;10454;12575;12576;19765;19766;19767;23218;23219;23220;23221;23222;23223;23224;27215;27216;27217;27218;27219;27220;27221
EG_transcript_8143	EG_transcript_8143	EG_transcript_8143	45.502	418	0	0	0	2	1	2	8	7	8	0	0	0	0	0	0	5.3	2.4	6.7	26.8	19.1	23.4	0	0	0	541840000	0	0	0	693530	984650	7606300	226780000	137020000	168760000	0	0	0				2152	1030;1246;3000;3089;3129;5363;5432;6336;8669	True;True;True;True;True;True;True;True;True	1049;1273;3073;3165;3207;5504;5573;6505;8906	3431;4193;4194;4195;10390;10391;10392;10723;10724;10725;10726;10727;10728;10729;10867;10868;10869;10870;18878;18879;18880;19077;19078;19079;22115;22116;30418;30419;30420
EG_transcript_35745	EG_transcript_35745	EG_transcript_35745	20.439	182	0	0	1	1	0	0	6	6	5	1	0	0	0	0	6.6	9.3	0	0	28	28	28	6.6	0	0	533820000	0	0	0	0	0	0	38638000	268030000	227150000	0	0	0				1549	1434;4479;4859;4860;5199;5200;6985	True;True;True;True;True;True;True	1467;4590;4591;4990;4991;4992;4993;5338;5339;5340;7169	4900;15768;15769;15770;15771;15772;15773;15774;17250;17251;17252;17253;17254;17255;17256;17257;17258;17259;17260;17261;17262;17263;18384;18385;18386;18387;18388;18389;18390;18391;18392;18393;18394;18395;18396;18397;24385;24386
EG_transcript_1878	EG_transcript_1878	EG_transcript_1878	74.598	699	0	0	0	0	0	0	11	12	8	1	1	0	0	0	0	0	0	0	20.2	23.2	15.9	1.9	1.9	0	531150000	0	0	0	0	0	0	178100000	208170000	144580000	141980	162410	0				784	1260;1951;1964;3323;3337;3391;3867;3895;4141;5105;6103;6756;7575	True;True;True;True;True;True;True;True;True;True;True;True;True	1287;1994;2007;3404;3418;3473;3966;3995;4248;5242;6271;6933;7783	4236;4237;4238;6741;6742;6743;6789;11454;11455;11456;11494;11495;11496;11662;11663;11664;13587;13588;13589;13590;13591;13670;13671;13672;14583;14584;14585;14586;14587;14588;18112;18113;18114;18115;21334;23604;26593;26594
EG_transcript_3524	EG_transcript_3524	EG_transcript_3524	76.155	691	0	0	0	2	3	4	11	10	9	0	1	0	0	0	0	2.6	4.5	5.9	16.9	16.4	13.5	0	1.2	0	529480000	0	0	0	279340	554530	643400	201010000	145870000	180970000	0	156680	0				1543	334;1169;1688;2188;2779;2874;3528;4389;4508;4771;5712;6637;6638;7609	True;True;True;True;True;True;True;True;True;True;True;True;True;True	340;1194;1724;2235;2847;2943;3612;4499;4620;4894;5865;6809;6810;7817	1162;3952;3953;5776;5777;5778;7514;7515;7516;9602;9603;9870;9871;9872;12160;12161;12162;12163;12164;12165;15418;15419;15420;15421;15422;15423;15873;15874;15875;16916;16917;16918;19938;19939;19940;19941;23161;23162;23163;26698
EG_transcript_14181	EG_transcript_14181	EG_transcript_14181	16.876	166	0	0	0	0	0	0	3	4	4	0	0	0	0	0	0	0	0	0	12.7	18.1	18.1	0	0	0	523590000	0	0	0	0	0	0	101120000	198570000	223900000	0	0	0				408	1427;5124;5992;8701	True;True;True;True	1460;5262;6159;8939	4868;4869;4870;18167;18168;18169;21028;21029;21030;30515;30516
EG_transcript_16568	EG_transcript_16568	EG_transcript_16568	29.809	262	0	0	0	0	0	0	3	3	3	0	0	0	0	0	0	0	0	0	17.9	17.9	17.9	0	0	0	522530000	0	0	0	0	0	0	144000000	179650000	198880000	0	0	0				619	5689;5753;8138	True;True;True	5841;5909;8360	19843;19844;19845;20088;20089;20090;28561;28562;28563;28564;28565;28566
EG_transcript_44253	EG_transcript_44253	EG_transcript_44253	15.588	141	0	0	0	0	0	0	3	3	3	0	1	0	0	0	0	0	0	0	25.5	25.5	25.5	0	9.9	0	522180000	0	0	0	0	0	0	151860000	200740000	169290000	0	282070	0				1712	2925;7708;8130	True;True;True	2994;7918;8352	10058;10059;10060;10061;27088;27089;27090;27091;27092;28532;28533;28534
EG_transcript_24014	EG_transcript_24014	EG_transcript_24014	16.262	164	0	0	0	0	0	0	6	7	7	1	0	0	0	0	0	0	0	0	42.1	51.2	51.2	7.9	0	0	520240000	0	0	0	0	0	0	151430000	158150000	210590000	68310	0	0				1110	1593;1624;2128;2796;6029;6283;6939	True;True;True;True;True;True;True	1628;1659;2175;2864;6196;6452;7123	5407;5408;5409;5523;5524;7320;7321;7322;9645;9646;9647;9648;21116;21117;21118;21119;21898;21899;21900;24229;24230;24231;24232
EG_transcript_10767	EG_transcript_10767	EG_transcript_10767	42.857	390	0	0	0	0	0	0	9	8	8	1	1	0	0	0	0	0	0	0	30.8	25.6	27.7	2.8	2.8	0	506250000	0	0	0	0	0	0	192020000	165820000	147770000	327260	312520	0				93	609;1172;3088;3368;5378;5548;5666;7373;8735;8841	True;True;True;True;True;True;True;True;True;True	623;1198;3164;3449;5519;5692;5815;7573;8973;9083	2086;2087;3969;3970;10720;10721;10722;11598;11599;18924;19405;19406;19407;19762;19763;19764;25815;25816;25817;25818;25819;30623;30624;30625;30989;30990;30991
EG_transcript_14916	EG_transcript_14916	EG_transcript_14916	34.04	324	0	0	0	2	2	1	5	5	5	0	0	0	0	0	0	8.6	8.6	3.7	21.3	21.3	21.3	0	0	0	501470000	0	0	0	2925500	1458300	394060	195460000	144430000	156800000	0	0	0				476	625;1671;3109;3314;4914	True;True;True;True;True	640;1707;3187;3395;5048	2145;2146;2147;5706;5707;5708;5709;5710;5711;10803;10804;10805;11422;11423;11424;11425;11426;11427;17436;17437;17438
EG_transcript_22790	EG_transcript_22790	EG_transcript_22790	23.171	229	0	0	0	1	1	1	2	2	2	1	0	0	0	0	0	5.2	5.2	5.2	9.2	9.2	9.2	5.2	0	0	497620000	0	0	0	431580	446980	228750	158840000	165200000	172480000	0	0	0				1047	2973;3270	True;True	3044;3350	10255;10256;10257;11295;11296;11297;11298;11299;11300;11301
EG_transcript_24091	EG_transcript_24091	EG_transcript_24091	26.861	263	0	0	0	0	0	0	3	3	3	0	1	0	0	0	0	0	0	0	14.4	14.4	14.4	0	4.9	0	488440000	0	0	0	0	0	0	126960000	191280000	170200000	0	0	0				1115	2271;5040;5450	False;True;False	2319;5177;5591	7815;7816;7817;7818;17866;17867;17868;19142;19143;19144;19145
EG_transcript_4779	EG_transcript_4779	EG_transcript_4779	60.462	529	0	0	0	0	0	0	6	10	8	0	0	0	0	0	0	0	0	0	15.1	23.1	19.8	0	0	0	485930000	0	0	0	0	0	0	107650000	191410000	186870000	0	0	0				1774	199;756;3865;4406;4433;5739;6483;6933;7525;8260	True;True;True;True;True;True;True;True;True;True	202;773;3964;4517;4544;5894;6654;7117;7729;8486	703;704;705;706;707;2556;2557;2558;13581;13582;13583;15486;15487;15599;15600;20032;22665;22666;22667;24207;24208;24209;26395;28995;28996;28997
EG_transcript_17406	EG_transcript_17406	EG_transcript_17406	39.265	368	0	0	0	0	0	0	7	5	6	0	0	0	0	0	0	0	0	0	20.4	14.4	16.8	0	0	0	484210000	0	0	0	0	0	0	150650000	158650000	174910000	0	0	0				668	693;3677;3995;4972;5954;7631;7876;7947	True;True;True;True;True;True;True;True	709;3775;4095;5108;6121;7839;8090;8165	2354;2355;12941;12942;12943;13962;13963;17633;17634;17635;20913;26784;26785;26786;27698;27699;27700;27949
EG_transcript_18372	EG_transcript_18372	EG_transcript_18372	27.231	250	0	0	0	1	1	1	10	9	8	0	0	0	0	0	0	6	6	6	51.6	43.2	42.8	0	0	0	483830000	0	0	0	167380	340990	807750	173010000	139810000	169690000	0	0	0				752	1028;1370;1378;3006;4080;5672;5865;5866;6482;6669;7738;8755	True;True;True;True;True;True;True;True;True;True;True;True	1047;1402;1410;3079;4186;5823;6030;6031;6653;6844;7948;8995	3427;3428;4645;4646;4647;4648;4649;4650;4669;4670;4671;10405;10406;10407;10408;10409;14345;14346;19789;19790;20613;20614;20615;22660;22661;22662;22663;22664;23271;23272;23273;23274;27186;27187;30690;30691;30692
EG_transcript_18881	EG_transcript_18881	EG_transcript_18881	26.481	243	0	0	0	0	1	2	6	7	6	0	0	0	0	0	0	0	7.4	7.8	19.3	23	19.3	0	0	0	480970000	0	0	0	0	106180	168750	157330000	184970000	138400000	0	0	0				789	247;891;4679;4680;4683;6136;6260	True;True;True;True;True;True;True	251;909;4801;4802;4805;6304;6429	842;843;844;2932;2933;2934;2935;2936;2937;2938;16583;16584;16585;16586;16587;16588;16589;16590;16591;16592;16600;16601;16602;16603;16604;16605;21423;21834;21835;21836;21837
EG_transcript_1653	EG_transcript_1653	EG_transcript_1653	102.5	937	0	0	0	0	0	0	14	15	14	0	0	0	0	0	0	0	0	0	17.7	17.8	17	0	0	0	476540000	0	0	0	0	0	0	145990000	178610000	151940000	0	0	0				613	1554;1809;2094;2445;2455;2710;3039;3324;3494;3495;3943;4583;4589;5360;7777;8748;8851	True;True;True;True;True;True;True;True;True;True;True;True;True;True;True;True;True	1590;1849;2140;2500;2510;2775;3113;3405;3578;3579;4043;4699;4705;5501;7987;8986;9094	5301;5302;5303;6298;6299;6300;7218;7219;7220;8446;8447;8448;8470;8471;9344;9345;10519;10520;11457;11458;12062;12063;12064;12065;12066;12067;12068;12069;12070;13795;13796;13797;16206;16207;16222;18870;18871;27322;27323;27324;30657;30658;30659;31028;31029;31030
EG_transcript_6602	EG_transcript_6602	EG_transcript_6602	43.943	409	0	0	0	0	0	0	6	6	6	0	0	0	0	0	0	0	0	0	19.3	16.9	16.9	0	0	0	465330000	0	0	0	0	0	0	183110000	163970000	118250000	0	0	0				2004	477;1974;1975;2227;3562;6119;7904	True;True;True;True;True;True;True	488;2017;2018;2274;3648;6287;8118	1674;1675;1676;6818;6819;6820;6821;6822;7633;7634;7635;12302;12303;12304;21383;27802;27803;27804
EG_transcript_19742	EG_transcript_19742	EG_transcript_19742	34.22	315	0	0	0	0	0	0	7	4	4	0	0	0	0	0	0	0	0	0	24.4	13.3	13	0	0	0	465300000	0	0	0	0	0	0	167570000	141820000	155910000	0	0	0				843	423;1022;2000;2191;4897;7706;8821	True;True;True;True;True;True;True	431;1041;2043;2238;5031;7916;9063	1463;1464;3409;3410;3411;6895;7522;7523;17382;17383;17384;27082;27083;27084;30935
EG_transcript_8736	EG_transcript_8736	EG_transcript_8736	50.021	471	0	0	0	0	1	0	6	7	5	0	3	1	0	0	0	0	3.8	0	16.8	16.8	14.9	0	8.7	3.8	461470000	0	0	0	0	735070	0	177520000	175920000	106360000	0	535260	402280				2217	287;1347;1619;1620;3453;3923;5455;8589	True;True;True;True;True;True;True;True	292;1378;1654;1655;3536;4023;5596;8823	1002;1003;1004;4551;4552;4553;4554;4555;4556;5507;5508;5509;11903;11904;11905;13749;13750;13751;19157;19158;30123;30124;30125
EG_transcript_60280	EG_transcript_60280	EG_transcript_60280	11.857	108	0	0	0	0	0	0	7	6	6	0	0	0	0	0	0	0	0	0	43.5	37	40.7	0	0	0	458790000	0	0	0	0	0	0	124130000	226450000	108210000	0	0	0				1946	936;1851;4458;4459;4460;6700;8827	True;True;True;True;True;True;True	955;1893;4569;4570;4571;6875;9069	3087;3088;3089;3090;6422;6423;6424;15696;15697;15698;15699;15700;15701;15702;15703;15704;15705;23382;23383;30945;30946
EG_transcript_19970	EG_transcript_19970	EG_transcript_19970	29.545	257	0	0	0	0	0	0	7	7	7	0	0	0	0	0	0	0	0	0	27.6	27.6	27.6	0	0	0	453570000	0	0	0	0	0	0	159270000	160660000	133640000	0	0	0				859	3714;4514;5442;5443;5858;6494;7454	True;True;True;True;True;True;True	3812;4626;5583;5584;6023;6665;7655	13069;13070;13071;15890;15891;15892;19104;19105;19106;19107;19108;19109;19110;19111;19112;20588;20589;20590;22699;22700;22701;26120;26121;26122;26123
EG_transcript_13693	EG_transcript_13693	EG_transcript_13693	29.589	261	0	0	0	0	0	0	9	8	7	0	0	0	0	0	0	0	0	0	36.8	41	27.6	0	0	0	453120000	0	0	0	0	0	0	139260000	165180000	148680000	0	0	0				368	713;1349;4174;4671;4820;5435;6337;7122;7498;7499;8350	True;True;True;True;True;True;True;True;True;True;True	729;1380;4281;4793;4944;5576;6506;7306;7307;7700;7701;8580	2429;2430;2431;4559;4560;14685;14686;16563;16564;16565;17078;17079;17080;19085;19086;22117;24843;24844;24845;24846;26292;26293;26294;26295;26296;29355;29356
EG_transcript_11341	EG_transcript_11341	EG_transcript_11341	49.023	418	0	0	0	0	0	0	5	9	9	0	0	0	0	0	0	0	0	0	13.4	24.4	23.4	0	0	0	445380000	0	0	0	0	0	0	74677000	214690000	156020000	0	0	0				153	1659;2281;2561;3549;3581;4667;5113;5473;6118;7814	True;True;True;True;True;True;True;True;True;True	1694;2329;2619;3635;3669;4788;5250;5614;6286;8026	5644;7846;7847;7848;7849;8820;8821;12252;12253;12389;12390;12391;16546;18134;18135;18136;19211;19212;19213;21380;21381;21382;27455;27456;27457
EG_transcript_15619	EG_transcript_15619	EG_transcript_15619	41.521	388	0	0	0	0	0	0	7	7	6	0	0	0	0	0	0	0	0	0	19.8	24	18.6	0	0	0	441750000	0	0	0	0	0	0	161740000	172120000	107890000	0	0	0				543	1252;1941;2126;2949;5599;5600;5683;6614;8426	True;True;True;True;True;True;True;True;True	1279;1984;2173;3019;5744;5745;5835;6786;8660	4210;4211;4212;6716;6717;6718;7317;10143;19559;19560;19561;19562;19563;19811;19812;19813;23090;23091;23092;29597;29598
EG_transcript_17910;EG_transcript_41808	EG_transcript_17910	EG_transcript_17910	38.325	360	0	0	0	0	0	0	8	5	7	0	0	0	0	0	0	0	0	0	25	15	28.9	0	0	0	439700000	0	0	0	0	0	0	174690000	119900000	145120000	0	0	0				720	648;1529;1530;2465;3840;4447;8050;8051;8334	True;True;True;True;True;True;True;True;True	663;1564;1565;2520;3939;4558;8269;8270;8564	2211;2212;2213;5213;5214;5215;5216;8497;8498;13487;13488;13489;15661;28303;28304;28305;28306;28307;29315;29316
EG_transcript_4976	EG_transcript_4976	EG_transcript_4976	74.963	669	0	0	0	0	0	0	8	6	7	0	0	0	0	0	0	0	0	0	13	11.5	13.6	0	0	0	438280000	0	0	0	0	0	0	148740000	123020000	166530000	0	0	0				1810	2543;2626;3335;3482;4156;4731;6267;7618;8209	True;True;True;True;True;True;True;True;True	2600;2688;3416;3566;4263;4854;6436;7826;8433	8757;8758;8759;9065;11489;11490;11491;12029;12030;12031;14646;16781;16782;21852;21853;21854;26743;26744;26745;28784;28785;28786
EG_transcript_6238	EG_transcript_6238	EG_transcript_6238	62.772	604	0	0	0	0	0	0	6	5	6	1	1	0	0	0	0	0	0	0	14.2	12.1	14.2	1.8	1.8	0	434870000	0	0	0	0	0	0	125490000	177510000	131220000	144830	495590	0				1967	923;2096;3217;4067;4966;8115	True;True;True;True;True;True	941;2142;3297;4172;5102;8337	3042;3043;3044;7223;7224;7225;7226;7227;11124;11125;14297;14298;14299;14300;14301;14302;17610;17611;17612;28491;28492;28493;28494;28495;28496
EG_transcript_17638	EG_transcript_17638	EG_transcript_17638	28.856	268	0	0	0	0	0	0	2	2	2	0	0	0	0	0	0	0	0	0	13.8	13.8	13.8	0	0	0	433640000	0	0	0	0	0	0	120650000	144540000	168450000	0	0	0				698	3399;5259	True;True	3481;5400	11688;11689;11690;11691;11692;11693;18569;18570;18571;18572;18573;18574
EG_transcript_5257	EG_transcript_5257	EG_transcript_5257	60.196	552	0	0	0	0	1	0	6	8	6	0	0	0	0	0	0	0	2.4	0	14.3	18.7	14.3	0	0	0	430360000	0	0	0	0	0	0	131720000	166780000	131860000	0	0	0				1849	127;237;1367;1912;3911;5617;5946;7723;8117	True;True;True;True;True;True;True;True;True	129;241;1398;1954;4011;5762;6113;7933;8339	488;489;490;811;812;813;814;4615;4616;4617;4618;4619;4620;6601;13720;13721;13722;19607;19608;20899;27133;28499;28500;28501
EG_transcript_23566;EG_transcript_22496	EG_transcript_23566	EG_transcript_23566	30.799	281	0	0	0	0	0	0	4	5	4	0	0	0	0	0	0	0	0	0	18.1	19.9	17.1	0	0	0	424920000	0	0	0	0	0	0	108400000	134430000	182090000	0	0	0				1083	284;743;1153;1652;6293;7544	True;True;True;True;True;True	289;759;1178;1687;6462;7748	995;996;997;2503;2504;2505;2506;3906;3907;3908;5616;5617;21977;26467
EG_transcript_31585	EG_transcript_31585	EG_transcript_31585	14.824	133	0	0	0	0	0	0	1	0	0	0	0	1	0	0	0	0	0	0	12.8	0	0	0	0	12.8	416390000	0	0	0	0	0	0	414130000	0	0	0	0	2258100	+			1426	8043	TRUE	8262	28284;28285
EG_transcript_10724	EG_transcript_10724	EG_transcript_10724	33.37	321	0	0	0	0	0	0	3	3	3	0	0	0	0	0	0	0	0	0	8.7	8.7	8.7	0	0	0	412200000	0	0	0	0	0	0	121630000	156550000	134030000	0	0	0				88	7307;7308;7994	True;True;True	7503;7504;8212	25537;25538;25539;25540;25541;25542;28096;28097;28098
EG_transcript_4567	EG_transcript_4567	EG_transcript_4567	52.35	462	0	2	1	0	0	0	7	6	8	1	2	0	0	4.8	1.7	0	0	0	15.4	15.2	18.6	3.7	5.4	0	407700000	0	394580	484560	0	0	0	124520000	147800000	133130000	169990	1204700	0				1736	2215;3242;3369;4117;5428;6230;6551;7684;8636	True;True;True;True;False;True;True;True;True	2262;3322;3450;4223;5569;6399;6722;7894;8870;8871	7594;7595;11212;11600;11601;11602;11603;14494;14495;14496;19070;19071;19072;21739;21740;21741;22880;22881;22882;22883;22884;26994;26995;26996;26997;26998;26999;30292;30293;30294;30295
EG_transcript_7573	EG_transcript_7573	EG_transcript_7573	55.919	487	0	0	0	0	0	0	3	4	4	0	0	0	0	0	0	0	0	0	9	11.7	11.7	0	0	0	405490000	0	0	0	0	0	0	138370000	120390000	146730000	0	0	0				2099	1170;1909;4888;6965	True;True;True;True	1195;1951;5022;7149	3954;3955;6596;6597;6598;17350;17351;17352;24310;24311;24312
EG_transcript_9273	EG_transcript_9273	EG_transcript_9273	29.493	285	0	0	0	0	0	0	3	3	2	0	0	0	0	0	0	0	0	0	11.9	11.9	9.5	0	0	0	403140000	0	0	0	0	0	0	149010000	67795000	186330000	0	0	0				2269	2274;5041;7866	True;True;True	2322;5178;8080	7821;7822;7823;7824;17869;17870;17871;17872;17873;27658;27659
EG_transcript_10587	EG_transcript_10587	EG_transcript_10587	39.082	358	0	0	0	0	0	0	8	8	8	0	0	0	0	0	0	0	0	0	24.9	25.4	28.5	0	0	0	399590000	0	0	0	0	0	0	135100000	139340000	125150000	0	0	0				77	796;880;2111;2362;2495;5627;6282;6826;6830	True;True;True;True;True;True;True;True;True	814;898;2157;2411;2552;5773;5774;6451;7007;7011	2663;2664;2665;2904;2905;2906;2907;7278;7279;8107;8108;8109;8606;8607;8608;8609;19638;19639;19640;21895;21896;21897;23850;23851;23852;23863;23864;23865;23866;23867
EG_transcript_9278	EG_transcript_9278	EG_transcript_9278	46.337	448	0	0	0	0	0	0	3	3	3	1	0	0	0	0	0	0	0	0	8.5	7.8	8.5	2.7	0	0	387090000	0	0	0	0	0	0	136800000	122540000	112480000	15272000	0	0				2270	897;4719;5160;8501	True;True;True;True	915;4842;5299;8735	2950;2951;2952;16737;16738;16739;18282;29840;29841;29842
EG_transcript_4192	EG_transcript_4192	EG_transcript_4192	84.131	771	0	0	0	0	0	0	7	11	8	0	0	0	0	0	0	0	0	0	11.7	18.2	14.3	0	0	0	386250000	0	0	0	0	0	0	88919000	177640000	119690000	0	0	0				1673	62;862;1076;1077;1811;3277;3759;3892;6435;6446;7404;7405;7625	True;True;True;True;True;True;True;True;True;True;True;True;True	63;880;1098;1099;1851;3357;3858;3992;6605;6617;7604;7605;7833	261;262;263;2862;3589;3590;3591;3592;3593;6304;11316;11317;13233;13234;13664;13665;22496;22497;22498;22499;22500;22501;22529;25902;25903;25904;25905;25906;26769
EG_transcript_4327	EG_transcript_4327	EG_transcript_4327	70.811	639	0	0	1	1	2	1	13	6	10	0	0	1	0	0	1.4	1.4	4.5	1.4	28	14.1	21.9	0	0	1.4	385950000	0	0	79773	517720	3602900	678130	174530000	97064000	109430000	0	0	52686				1698	605;1038;1587;1779;3954;4249;4931;5284;5680;7555;7880;7919;8322;8805	True;True;True;True;True;True;True;True;True;True;True;True;True;True	619;1058;1622;1819;4054;4358;5065;5425;5832;7760;7761;8094;8135;8552;9047	2078;2079;2080;3471;5391;5392;5393;5394;5395;5396;6205;13828;14970;14971;14972;17496;17497;17498;18635;18636;18637;18638;18639;18640;18641;18642;19804;26502;26503;26504;27713;27714;27861;29251;29252;29253;29254;29255;29256;29257;30881;30882
EG_transcript_27759	EG_transcript_27759	EG_transcript_27759	27.412	236	0	0	0	0	0	0	5	6	5	0	0	0	0	0	0	0	0	0	23.3	23.3	23.3	0	0	0	382680000	0	0	0	0	0	0	122330000	153840000	106510000	0	0	0				1280	1487;3241;5428;5547;6551;8636	True;True;False;True;False;False	1520;3321;5569;5691;6722;8870;8871	5080;11209;11210;11211;19070;19071;19072;19400;19401;19402;19403;19404;22880;22881;22882;22883;22884;30292;30293;30294;30295
EG_transcript_13468	EG_transcript_13468	EG_transcript_13468	29.316	272	0	0	0	0	0	0	4	4	4	0	0	0	0	0	0	0	0	0	21	21	21	0	0	0	382240000	0	0	0	0	0	0	174300000	102190000	105750000	0	0	0				349	379;432;4338;6688	True;True;True;True	387;440;4447;6863	1324;1325;1326;1487;1488;1489;15263;15264;15265;15266;15267;15268;23332;23333;23334
EG_transcript_2997	EG_transcript_2997	EG_transcript_2997	88.972	831	0	0	0	0	0	0	10	9	10	0	0	0	0	0	0	0	0	0	12	11.4	12.9	0	0	0	381990000	0	0	0	0	0	0	153220000	107750000	121020000	0	0	0				1361	1879;2536;2764;5786;6782;6783;7170;7207;7627;7628;8511;8512	True;True;True;True;True;True;True;True;True;True;True;True	1921;2593;2832;5943;6960;6961;7358;7397;7835;7836;8745;8746	6496;6497;6498;8738;8739;8740;9547;20172;20173;20174;23690;23691;23692;23693;25033;25034;25035;25150;25151;25152;26771;26772;26773;26774;26775;26776;26777;29887;29888;29889;29890
EG_transcript_22111	EG_transcript_22111	EG_transcript_22111	25.934	228	0	0	0	0	0	0	6	8	6	0	0	0	0	0	0	0	0	0	31.1	34.6	27.2	0	0	0	380780000	0	0	0	0	0	0	146050000	184280000	50453000	0	0	0				997	1662;2683;3751;3917;3984;4056;4716;7065;8233	True;True;True;True;True;True;True;True;True	1698;2747;2748;3850;4017;4084;4160;4839;7249;8457	5653;5654;9252;9253;9254;9255;13214;13731;13732;13733;13935;13936;13937;14217;14218;14219;16732;16733;24628;24629;28870
EG_transcript_1548	EG_transcript_1548	EG_transcript_1548	106.23	972	0	0	0	3	3	2	9	6	8	0	0	0	0	0	0	3.8	3.8	2.8	10	6.1	8.3	0	0	0	375490000	0	0	0	936040	546530	496810	154410000	90720000	128390000	0	0	0				528	807;1579;1580;2343;6956;7166;7332;7397;8472;8473	True;True;True;True;True;True;True;True;True;True	825;1614;1615;2392;7140;7354;7529;7597;8706;8707	2696;2697;2698;2699;2700;2701;5367;5368;5369;5370;5371;5372;5373;5374;8050;8051;24282;24283;24999;25000;25001;25661;25662;25663;25883;25884;25885;29756;29757;29758;29759
EG_transcript_8358	EG_transcript_8358	EG_transcript_8358	38.576	377	0	0	0	0	0	0	3	6	4	0	0	0	0	0	0	0	0	0	9	14.6	13.3	0	0	0	374300000	0	0	0	0	0	0	30697000	217300000	126300000	0	0	0				2172	5911;5926;6014;6015;6022;6023	True;True;True;True;True;True	6077;6092;6181;6182;6189;6190	20803;20804;20805;20840;20841;20842;21073;21074;21075;21098;21099;21100;21101
EG_transcript_42748	EG_transcript_42748	EG_transcript_42748	11.31	106	0	0	0	0	0	0	3	3	3	0	0	0	0	0	0	0	0	0	29.2	29.2	29.2	0	0	0	373870000	0	0	0	0	0	0	115410000	137570000	120880000	0	0	0				1686	181;662;4502	True;True;True	184;678;4614	649;650;651;2260;2261;2262;15856;15857;15858;15859;15860;15861
EG_transcript_12174	EG_transcript_12174	EG_transcript_12174	37.526	345	0	0	0	0	0	0	7	7	7	0	0	0	0	0	0	0	0	0	26.1	27.2	26.1	0	0	0	373690000	0	0	0	0	0	0	105990000	136570000	131130000	0	0	0				229	182;2909;2971;3301;6120;6642;6693;7570	True;True;True;True;True;True;True;True	185;2978;3042;3382;6288;6814;6868;7778	652;653;654;10000;10001;10243;10244;10245;11381;11382;11383;21384;23176;23177;23178;23343;23344;23345;23346;23347;26579;26580;26581;26582
EG_transcript_10531	EG_transcript_10531	EG_transcript_10531	48.57	424	0	0	0	0	0	0	9	6	6	0	0	0	0	0	0	0	0	0	25.9	17	16	0	0	0	371720000	0	0	0	0	0	0	216230000	72805000	82681000	0	0	0				69	221;1326;1650;2006;2585;2838;3703;3728;3990;6219;8660	True;True;True;True;True;True;True;True;True;True;True	224;1356;1685;2049;2643;2907;3801;3826;4090;6388;8896	761;4471;4472;4473;5610;5611;5612;6907;8886;9769;13039;13105;13106;13107;13950;13951;21709;21710;30385;30386;30387
EG_transcript_26319	EG_transcript_26319	EG_transcript_26319	27.049	245	0	0	0	0	0	0	3	2	2	0	0	0	0	0	0	0	0	0	19.2	8.6	8.6	0	0	0	367830000	0	0	0	0	0	0	131820000	121340000	114660000	0	0	0				1225	2369;7517;8516	True;True;True	2418;7721;8750	8139;8140;8141;26360;29898;29899;29900
EG_transcript_17006	EG_transcript_17006	EG_transcript_17006	31.564	299	0	0	0	1	1	0	4	5	4	0	0	0	0	0	0	5	5	0	19.4	23.4	19.4	0	0	0	367360000	0	0	0	172750	187950	0	92998000	134450000	139560000	0	0	0				640	658;3100;7313;7388;8498	True;True;True;True;True	673;3177;7509;7588;8732	2244;10764;10765;10766;25559;25560;25561;25863;25864;25865;25866;25867;29833;29834;29835
EG_transcript_13075;EG_transcript_53763;EG_transcript_8390	EG_transcript_13075	EG_transcript_13075	36.094	326	0	0	0	0	1	1	5	6	6	0	0	0	0	0	0	0	4.6	4.6	19.9	23.3	23.3	0	0	0	363230000	0	0	0	0	0	0	139500000	115260000	108480000	0	0	0				316	994;1667;5228;5248;6084;7254	True;True;True;True;True;True	1013;1703;5368;5388;6251;7448	3315;3316;3317;5694;5695;5696;5697;5698;18482;18483;18484;18533;18534;21267;21268;21269;25321;25322;25323
EG_transcript_2161	EG_transcript_2161	EG_transcript_2161	105.2	970	0	0	0	0	0	0	14	15	16	0	0	0	0	0	0	0	0	0	20.1	21.4	22.2	0	0	0	361360000	0	0	0	0	0	0	106360000	130240000	124760000	0	0	0				968	933;987;2162;3462;3488;3794;4213;4307;5001;5019;5025;5110;5123;5238;6122;6503;6868;8032;8269;8406	True;True;True;True;True;True;True;True;True;True;True;True;True;True;True;True;True;True;True;True	951;1006;2209;3545;3572;3893;4321;4416;5137;5156;5162;5247;5261;5378;6290;6674;7050;8251;8496;8638	3075;3076;3077;3290;3291;3292;7420;11927;11928;11929;12041;13346;14817;14818;14819;15147;15148;17724;17725;17726;17789;17790;17791;17809;17810;18128;18129;18130;18165;18166;18509;21386;21387;22720;22721;23968;23969;23970;28241;28242;28243;29040;29532;29533;29534
EG_transcript_14900	EG_transcript_14900	EG_transcript_14900	44.664	411	0	0	2	1	1	1	4	3	2	1	2	1	0	0	6.1	3.9	3.9	3.9	10	7.8	7.8	3.9	6.1	3.9	356580000	0	0	96306	1186400	3624600	1330500	123870000	121780000	103490000	318740	296480	589540				475	2887;2888;2894;3921	False;True;True;True	2956;2957;2963;4021	9916;9917;9918;9919;9920;9921;9922;9923;9924;9925;9956;9957;9958;9959;9960;9961;9962;9963;9964;9965;9966;13742
EG_transcript_3997	EG_transcript_3997	EG_transcript_3997	67.439	652	0	0	0	0	0	0	6	10	8	0	0	0	0	0	0	0	0	0	16	25.6	20.6	0	0	0	355100000	0	0	0	0	0	0	49314000	177930000	127860000	0	0	0				1640	173;174;460;5960;6775;6848;6885;7273;8653;8857;8860;8861	True;True;True;True;True;True;True;True;True;True;True;True	176;177;471;6127;6953;7030;7067;7468;8889;9100;9103;9104	627;628;629;630;631;1636;1637;1638;20929;23665;23666;23667;23920;24022;25395;25396;25397;30356;31053;31054;31055;31059;31060;31061
EG_transcript_3458;EG_transcript_27288	EG_transcript_3458	EG_transcript_3458	84.01	776	0	0	0	1	2	1	9	8	8	0	0	0	0	0	0	1.4	3	1.5	13.8	11.3	13.9	0	0	0	350340000	0	0	0	0	572710	820620	146420000	111540000	90994000	0	0	0				1526	73;384;660;1044;1711;2181;2354;3080;5308;7189;7470	True;True;True;True;True;True;True;True;False;True;True	74;392;675;1064;1748;2228;2403;3155;5449;7378;7671	304;305;306;307;1342;1343;2248;2249;2250;3485;3486;3487;5911;7487;7488;7489;7490;7491;8082;8083;10697;18712;18713;18714;18715;18716;25089;25090;25091;26164
EG_transcript_17548	EG_transcript_17548	EG_transcript_17548	36.916	358	0	0	1	0	0	0	1	4	3	1	0	0	0	0	4.5	0	0	0	4.5	14.5	19.6	4.5	0	0	349880000	0	0	193020	0	0	0	20905000	288510000	40003000	264910	0	0				686	37;1826;3955;4411;7767	True;True;True;True;True	37;1867;4055;4522;7977	162;6344;6345;13829;15499;15500;15501;15502;15503;27287
EG_transcript_4351	EG_transcript_4351	EG_transcript_4351	78.296	714	0	0	0	0	0	0	7	6	8	0	0	0	0	0	0	0	0	0	13.6	12.7	15.7	0	0	0	347510000	0	0	0	0	0	0	116320000	84387000	146800000	0	0	0				1704	372;448;1575;3539;4619;4711;4953;6184;8536	True;True;True;True;True;True;True;True;True	380;457;1610;3624;4736;4834;5089;6352;8770	1299;1300;1301;1543;1544;1545;5351;12211;12212;16336;16337;16338;16339;16340;16718;16719;17571;17572;17573;21585;21586;21587;21588;29953
EG_transcript_23500	EG_transcript_23500	EG_transcript_23500	28.585	268	0	0	0	0	0	0	8	7	8	0	0	0	0	0	0	0	0	0	37.3	31.3	41	0	0	0	347420000	0	0	0	0	0	0	119620000	111560000	116240000	0	0	0				1080	47;48;485;503;2953;4157;8073;8074;8513	True;True;True;True;True;True;True;True;True	48;49;497;515;3023;4264;8292;8293;8747	210;211;212;213;214;215;216;1708;1743;1744;1745;10170;10171;10172;10173;14647;14648;14649;28371;28372;28373;28374;28375;28376;29891;29892
EG_transcript_7788	EG_transcript_7788	EG_transcript_7788	64.1	584	0	0	0	0	0	0	7	6	6	0	0	0	0	0	0	0	0	0	12.3	9.9	11	0	0	0	344910000	0	0	0	0	0	0	137190000	85016000	122700000	0	0	0				2121	587;1463;2061;3186;3475;8402;8500;8704	True;True;True;True;True;True;True;True	601;1496;2105;3265;3559;8634;8734;8942	2008;2009;5003;7109;7110;7111;11020;11021;11022;11987;11988;29511;29512;29513;29838;29839;30529;30530;30531
EG_transcript_66126	EG_transcript_66126	EG_transcript_66126	11.789	106	0	0	0	1	1	1	2	2	2	0	0	0	0	0	0	8.5	8.5	8.5	21.7	21.7	21.7	0	0	0	343790000	0	0	0	219410	320230	335970	82775000	148260000	111880000	0	0	0				2008	1152;5921;7105	True;True;True	1177;6087;7289	3899;3900;3901;3902;3903;3904;3905;20826;20827;20828;24766;24767;24768
EG_transcript_7991	EG_transcript_7991	EG_transcript_7991	39.483	383	0	0	0	0	0	0	8	6	7	0	0	0	0	0	0	0	0	0	22.2	17	19.8	0	0	0	343500000	0	0	0	0	0	0	152320000	108180000	83004000	0	0	0				2138	1004;1338;1893;2377;5293;5384;5385;7802;8315;8421	True;True;True;True;True;True;True;True;True;True	1023;1369;1935;2426;5434;5525;5526;8014;8545;8654;8655	3341;3342;3343;4502;4503;4504;6528;6529;6530;8162;8163;18671;18947;18948;18949;18950;27427;29221;29579;29580;29581;29582;29583;29584
EG_transcript_12535;EG_transcript_36271	EG_transcript_12535	EG_transcript_12535	50.041	458	0	0	0	0	0	0	12	7	10	0	2	0	0	0	0	0	0	0	38.6	20.5	31.7	0	5.9	0	342600000	0	0	0	0	0	0	134760000	91820000	115440000	0	583580	0				267	193;208;337;1053;3491;3531;3670;3822;4379;6474;6687;8413;8532	True;True;True;True;True;True;True;True;True;True;True;True;True	196;211;343;1073;3575;3615;3768;3921;4489;6645;6862;8646;8766	690;730;1174;3510;3511;3512;12050;12051;12052;12171;12172;12173;12924;12925;13443;15391;15392;15393;22618;22619;23328;23329;23330;23331;29554;29555;29556;29557;29942;29943;29944
EG_transcript_1072	EG_transcript_1072	EG_transcript_1072	111.31	1066	0	0	0	0	0	0	19	15	12	0	0	0	0	0	0	0	0	0	28.6	23.6	17.9	0	0	0	341890000	0	0	0	0	0	0	141890000	119160000	80839000	0	0	0				87	203;204;244;2341;2604;3159;3396;4912;4915;4917;4921;6510;6511;6512;6513;6514;6515;6535;6539;6540	True;True;True;True;True;True;True;True;True;True;True;True;True;True;True;True;True;True;True;True	206;207;248;2390;2664;3237;3478;5046;5049;5051;5055;6681;6682;6683;6684;6685;6686;6706;6710;6711	720;721;722;723;724;831;8044;8045;8046;8047;8048;8958;8959;10944;10945;10946;11681;11682;11683;17432;17433;17434;17439;17440;17441;17443;17444;17445;17454;22746;22747;22748;22749;22750;22751;22752;22753;22754;22755;22756;22824;22825;22826;22841;22842;22843;22844;22845
EG_transcript_334	EG_transcript_334	EG_transcript_334	172.76	1580	0	0	0	0	0	0	8	10	8	0	0	0	0	0	0	0	0	0	6.5	9.1	6.8	0	0	0	340760000	0	0	0	0	0	0	51025000	166240000	123500000	0	0	0				1482	1397;1400;3881;3901;5569;7212;7957;8219;8220;8221;8222;8223	True;True;True;True;True;True;True;True;True;True;True;True	1430;1433;3981;4001;5715;7402;8175;8443;8444;8445;8446;8447	4773;4774;4775;4776;4780;4781;4782;4783;13642;13643;13644;13689;19487;19488;25169;25170;25171;27993;28827;28828;28829;28830;28831;28832;28833;28834;28835;28836;28837
EG_transcript_26889	EG_transcript_26889	EG_transcript_26889	22.962	201	0	0	0	0	0	0	6	6	6	0	0	0	0	0	0	0	0	0	30.3	30.3	30.3	0	0	0	338570000	0	0	0	0	0	0	117690000	123000000	97879000	0	0	0				1252	4684;4810;4816;6326;6811;7702	True;True;True;True;True;True	4806;4933;4939;6495;6990;6991;7912	16606;16607;16608;17046;17047;17048;17063;17064;17065;22079;22080;22081;23795;23796;23797;23798;23799;23800;27074;27075;27076
EG_transcript_12598	EG_transcript_12598	EG_transcript_12598	47.575	428	0	0	0	2	2	2	8	8	7	0	0	0	0	0	0	6.1	6.1	6.1	22.2	22.2	18.2	0	0	0	337560000	0	0	0	498790	610900	711650	110900000	129420000	95410000	0	0	0				271	1026;2153;2154;3105;3266;4149;7771;8471	True;True;True;True;True;True;True;True	1045;2200;2201;3183;3346;4256;7981;8705	3423;3424;3425;7391;7392;7393;7394;7395;7396;10793;10794;10795;11285;11286;14610;14611;14612;14613;27300;27301;27302;27303;27304;27305;29750;29751;29752;29753;29754;29755
EG_transcript_18045	EG_transcript_18045	EG_transcript_18045	38.916	358	0	0	0	0	2	1	4	3	4	0	1	1	0	0	0	0	8.9	4.5	11.2	11.2	11.2	0	4.5	4.5	333110000	0	0	0	0	1750300	0	108310000	59822000	162940000	0	281730	0				733	2810;2885;2890;8739;8740	False;True;False;True;True	2879;2954;2959;8977;8978	9690;9691;9692;9908;9909;9910;9911;9912;9934;9935;9936;30633;30634;30635;30636;30637
EG_transcript_5780	EG_transcript_5780	EG_transcript_5780	61.856	565	0	0	0	0	0	0	5	3	7	0	0	0	0	0	0	0	0	0	9.9	5.1	13.6	0	0	0	324560000	0	0	0	0	0	0	113360000	66024000	145170000	0	0	0				1921	249;2816;3084;3757;5437;5721;8597	True;True;True;True;True;True;True	253;2885;3160;3856;5578;5875;8831	851;852;853;9703;9704;10709;10710;10711;13229;19088;19089;19979;30142;30143;30144
EG_transcript_11076	EG_transcript_11076	EG_transcript_11076	43.457	403	0	0	0	1	0	0	2	2	2	0	0	0	0	0	0	4	0	0	9.9	9.9	9.9	0	0	0	323770000	0	0	0	0	0	0	127230000	85459000	111080000	0	0	0				131	4548;7519	True;True	4661;7723	15993;15994;15995;15996;26364;26365;26366
EG_transcript_22605	EG_transcript_22605	EG_transcript_22605	24.189	209	0	0	0	0	0	0	2	3	3	0	0	0	0	0	0	0	0	0	17.7	21.1	21.1	0	0	0	323340000	0	0	0	0	0	0	59509000	131440000	132400000	0	0	0				1036	4345;6685;7974	True;True;True	4454;6860;8192	15284;15285;15286;23322;23323;23324;28053;28054
EG_transcript_7606;EG_transcript_25897	EG_transcript_7606	EG_transcript_7606	50.954	474	0	0	0	0	1	0	2	1	1	1	1	0	0	0	0	0	3.4	0	5.3	3.4	3.4	3.4	3.4	0	323020000	0	0	0	0	413710	0	74804000	117990000	129710000	45996	55276	0				2105	2883;2889;5189	True;True;True	2952;2958;5328	9900;9926;9927;9928;9929;9930;9931;9932;9933;18353
EG_transcript_25307	EG_transcript_25307	EG_transcript_25307	27.312	250	0	0	0	0	0	0	4	5	4	0	0	0	0	0	0	0	0	0	17.6	21.2	17.6	0	0	0	321540000	0	0	0	0	0	0	109880000	100230000	111440000	0	0	0				1169	721;898;5094;5529;7909	True;True;True;True;True	737;916;5231;5672;8123	2454;2455;2456;2953;2954;2955;18069;19340;19341;19342;27820;27821;27822
EG_transcript_16331;EG_transcript_44360;EG_transcript_23978;EG_transcript_27357;EG_transcript_27290	EG_transcript_16331;EG_transcript_44360;EG_transcript_23978	EG_transcript_16331;EG_transcript_44360;EG_transcript_23978	29.007	274	0	0	0	0	0	0	4	3	4	0	0	0	0	0	0	0	0	0	20.8	15.3	20.8	0	0	0	315100000	0	0	0	0	0	0	102500000	90057000	122540000	0	0	0				597	776;4295;6532;8675	True;True;False;True	794;4404;6703;8912	2606;2607;15105;15106;15107;15108;15109;15110;22816;22817;22818;22819;30440;30441;30442
EG_transcript_21524	EG_transcript_21524	EG_transcript_21524	31.625	285	0	0	0	0	1	1	1	1	1	0	0	0	0	0	0	0	3.2	3.2	3.2	3.2	3.2	0	0	0	314840000	0	0	0	0	494610	220420	110840000	96913000	106370000	0	0	0				963	1709	TRUE	1746	5905;5906;5907;5908;5909
EG_transcript_5750;EG_transcript_12329	EG_transcript_5750	EG_transcript_5750	61.556	561	0	0	0	0	0	0	6	6	5	0	0	0	0	0	0	0	0	0	13.5	13.5	11.8	0	0	0	313500000	0	0	0	0	0	0	114660000	102460000	96377000	0	0	0				1918	2010;2660;3380;3468;4250;4603	True;True;True;True;True;True	2053;2722;3461;3552;4359;4720	6919;6920;6921;9161;9162;11631;11632;11633;11967;11968;11969;14973;14974;14975;16271;16272;16273
EG_transcript_1290;EG_transcript_49634	EG_transcript_1290	EG_transcript_1290	107.2	967	0	0	0	10	16	12	0	0	1	0	0	0	0	0	0	9.8	20.3	14.8	0	0	1.6	0	0	0	312090000	0	0	0	35770000	169680000	106640000	0	0	0	0	0	0				302	9;437;1242;1914;2066;2446;2860;2875;3069;5331;5605;6852;7037;7038;7129;7203;7705;8160;8564;8672;8681	True;True;True;True;True;True;True;True;True;True;True;True;True;True;True;True;True;True;True;True;True	9;445;1269;1956;2110;2501;2929;2944;3143;5472;5750;7034;7221;7222;7315;7392;7393;7915;8382;8798;8909;8918	27;28;29;1503;4182;4183;6605;6606;6607;6608;7126;8449;8450;8451;9840;9873;10609;18792;19574;19575;19576;19577;23924;23925;24542;24543;24544;24545;24876;24877;24878;25133;25134;25135;25136;25137;27079;27080;27081;28627;28628;30047;30048;30049;30425;30464
EG_transcript_790	EG_transcript_790	EG_transcript_790	127.72	1169	0	0	1	0	0	0	9	6	5	0	1	0	0	0	0.9	0	0	0	7.6	5	3.9	0	0.8	0	311040000	0	0	155750	0	0	0	159330000	66174000	85107000	0	269990	0				2134	2394;2746;2842;4799;5133;5492;6678;7401;7753;8773	True;True;True;True;True;True;True;True;True;True	2445;2813;2911;4922;5271;5633;6853;7601;7963;9013	8246;8247;8248;8249;8250;8251;9449;9450;9451;9774;9775;9776;16999;17000;17001;17002;18187;19262;23300;23301;25895;27228;30753;30754;30755
EG_transcript_21665	EG_transcript_21665	EG_transcript_21665	23.865	212	0	0	0	0	0	0	5	4	5	0	0	0	0	0	0	0	0	0	24.1	17.9	24.1	0	0	0	308930000	0	0	0	0	0	0	102780000	115080000	91063000	0	0	0				972	102;1417;1774;6879;7600	True;True;True;True;True	104;1450;1814;7061;7808	408;409;410;4840;4841;4842;6191;6192;6193;24004;24005;24006;24007;24008;24009;26679;26680
EG_transcript_12921	EG_transcript_12921	EG_transcript_12921	48.288	446	0	0	0	0	1	0	6	9	8	0	0	0	0	0	0	0	3.6	0	19.3	25.6	23.1	0	0	0	308800000	0	0	0	0	1363200	0	56297000	146650000	104490000	0	0	0				304	132;2582;3709;3974;4395;4858;5260;7096;7293;8747;8759	True;True;True;True;True;True;True;True;True;True;True	134;2640;3807;4074;4505;4988;4989;5401;7280;7488;8985;8999	497;8875;8876;8877;13060;13903;15446;17243;17244;17245;17246;17247;17248;17249;18575;18576;18577;18578;24743;24744;24745;25473;25474;30654;30655;30656;30704;30705;30706
EG_transcript_33094	EG_transcript_33094	EG_transcript_33094	11.989	106	0	0	0	0	0	0	3	3	4	0	0	0	0	0	0	0	0	0	27.4	32.1	38.7	0	0	0	308510000	0	0	0	0	0	0	105690000	94015000	108810000	0	0	0				1469	1029;1197;2516;8143	True;True;True;True	1048;1224;2573;8365	3429;3430;4041;4042;8681;8682;8683;28580;28581;28582
EG_transcript_107	EG_transcript_107	EG_transcript_107	224.35	2044	0	0	0	1	1	1	15	7	9	0	0	0	0	0	0	0.5	0.5	0.5	8.4	3.8	4.9	0	0	0	307940000	0	0	0	110930	81234	83935	148870000	58529000	100260000	0	0	0				85	732;801;1507;1798;3210;3816;3929;4170;5654;6574;6644;6673;7745;8034;8133;8492	True;True;True;True;True;True;True;True;True;True;True;True;True;True;True;True	748;819;1542;1838;3290;3915;4029;4277;5801;6746;6816;6848;7955;8253;8355;8726	2479;2678;2679;2680;5149;6265;11107;13428;13429;13758;13759;13760;14676;14677;19723;22953;22954;22955;23180;23181;23278;23279;23280;27203;28257;28258;28259;28260;28544;28545;28546;28547;29816;29817;29818
EG_transcript_8610	EG_transcript_8610	EG_transcript_8610	60.95	555	0	0	0	0	0	0	8	7	9	0	0	0	0	0	0	0	0	0	15.7	15.5	17.7	0	0	0	305480000	0	0	0	0	0	0	81881000	91178000	132420000	0	0	0				2202	1187;1876;2656;2657;3518;4776;6076;7286;7361	True;True;True;True;True;True;True;True;True	1213;1918;2718;2719;3602;4899;6243;7481;7561	4008;4009;4010;6482;6483;6484;9151;9152;9153;9154;9155;12135;12136;12137;16933;16934;21252;21253;25440;25441;25442;25783;25784;25785;25786
EG_transcript_16160	EG_transcript_16160	EG_transcript_16160	34.119	311	0	0	0	0	0	0	4	4	4	0	0	0	0	0	0	0	0	0	11.3	11.3	11.3	0	0	0	305100000	0	0	0	0	0	0	112950000	72892000	119260000	0	0	0				583	1606;3543;7008;7011	True;True;True;True	1641;3628;7192;7195	5461;5462;5463;12224;12225;12226;12227;24443;24444;24445;24457;24458;24459
EG_transcript_28675	EG_transcript_28675	EG_transcript_28675	14.378	131	0	0	0	0	0	0	4	5	5	0	0	0	0	0	0	0	0	0	23.7	35.9	30.5	0	0	0	302610000	0	0	0	0	0	0	50601000	154450000	97560000	0	0	0				1308	2095;2462;2463;4550;5631;6661	True;True;True;True;True;True	2141;2517;2518;4663;5778;6836	7221;7222;8488;8489;8490;8491;8492;8493;8494;15998;15999;16000;19658;23243;23244
EG_transcript_15660	EG_transcript_15660	EG_transcript_15660	32.9	287	0	0	0	0	0	0	5	4	6	0	0	0	0	0	0	0	0	0	24	18.5	28.2	0	0	0	302100000	0	0	0	0	0	0	83711000	103650000	114740000	0	0	0				546	1793;3257;3497;5415;7389;7402	True;True;True;True;True;True	1833;3337;3581;5556;7589;7602	6254;6255;6256;11252;11253;11254;12072;12073;12074;19031;19032;25868;25896;25897;25898
EG_transcript_10245	EG_transcript_10245	EG_transcript_10245	34.058	298	0	0	0	1	2	1	0	0	0	0	0	0	0	0	0	3.4	8.4	3.4	0	0	0	0	0	0	300980000	0	0	0	36174000	137300000	127510000	0	0	0	0	0	0				47	7256;7975	True;True	7450;8193	25326;25327;25328;28055;28056
EG_transcript_12637	EG_transcript_12637	EG_transcript_12637	48.791	451	0	0	0	0	0	0	6	3	6	0	0	0	0	0	0	0	0	0	20.2	7.1	18.2	0	0	0	299730000	0	0	0	0	0	0	100790000	86529000	112400000	0	0	0				276	543;1366;1613;4524;6322;6475;7902;7988	True;True;True;True;True;True;True;True	557;1397;1648;4636;6491;6646;8116;8206	1868;1869;4612;4613;4614;5480;15919;15920;15921;22070;22620;22621;22622;27798;28086
EG_transcript_8471	EG_transcript_8471	EG_transcript_8471	62.585	565	0	0	0	0	0	0	11	9	7	0	0	0	0	0	0	0	0	0	25.5	21.4	15.8	0	0	0	297800000	0	0	0	0	0	0	152870000	81758000	63177000	0	0	0				2188	664;1421;1597;2589;3128;3291;3365;6202;7202;7251;8224;8537	True;True;True;True;True;True;True;True;True;True;True;True	680;1454;1632;2649;3206;3371;3446;6371;7391;7444;8448;8771	2267;2268;2269;4851;4852;4853;4854;5415;8904;8905;8906;10862;10863;10864;10865;10866;11351;11352;11353;11591;11592;11593;21633;21634;25131;25132;25307;28838;28839;29954
EG_transcript_9159	EG_transcript_9159	EG_transcript_9159	37.571	335	0	0	0	0	2	1	7	5	4	0	0	0	0	0	0	0	9.3	5.4	27.2	22.1	19.7	0	0	0	297690000	0	0	0	0	974640	571630	138050000	105500000	52601000	0	0	0				2253	1625;2282;2940;3685;4611;4813;7193	True;True;True;True;True;True;True	1660;2330;3010;3783;4728;4936;7382	5525;5526;7850;7851;7852;7853;7854;10125;10126;12961;12962;12963;16295;16296;16297;17056;17057;17058;25106;25107
EG_transcript_17240	EG_transcript_17240	EG_transcript_17240	34.926	337	0	0	0	0	0	0	4	5	4	0	2	0	0	0	0	0	0	0	14.2	14.5	14.2	0	9.5	0	294760000	0	0	0	0	0	0	83898000	118360000	91978000	0	525570	0				652	1796;2149;6419;6466;6467	True;True;True;True;True	1836;2196;6589;6637;6638	6259;6260;6261;6262;7382;7383;7384;22449;22589;22590;22591;22592;22593;22594;22595;22596;22597;22598
EG_transcript_22752	EG_transcript_22752	EG_transcript_22752	21.649	200	0	0	0	1	2	4	3	4	3	0	0	0	0	0	0	5	10.5	23.5	18	23.5	18	0	0	0	294400000	0	0	0	109090	5892000	5177100	93146000	138120000	51961000	0	0	0				1045	677;1219;7392;7437	True;True;True;True	693;1246;7592;7638	2306;2307;2308;2309;4101;4102;4103;4104;25874;25875;25876;26043;26044;26045;26046;26047;26048
EG_transcript_3387	EG_transcript_3387	EG_transcript_3387	87.355	767	0	0	0	0	0	0	10	10	7	2	2	0	0	0	0	0	0	0	17.9	18.6	13.2	3.8	3.8	0	293890000	0	0	0	0	0	0	99087000	95862000	98155000	355910	428100	0				1502	854;1217;1288;2055;2205;3190;3362;4084;4594;6437;6593;6648	True;True;True;True;True;True;True;True;True;True;True;True	872;1244;1317;2098;2252;3269;3443;4190;4710;6607;6765;6820	2843;2844;2845;4091;4092;4093;4094;4355;7097;7563;7564;7565;11031;11032;11033;11034;11585;11586;14358;14359;14360;16234;22505;22506;23006;23007;23008;23009;23010;23189;23190;23191
EG_transcript_12212	EG_transcript_12212	EG_transcript_12212	31.255	299	0	0	0	0	0	0	7	6	5	1	1	0	0	0	0	0	0	0	29.1	26.4	18.7	4	4	0	291070000	0	0	0	0	0	0	96082000	98296000	96693000	0	0	0				234	750;767;1286;2667;3041;3777;5704	False;False;True;True;True;False;True	767;785;1314;2730;3115;3876;5857	2529;2530;2531;2532;2533;2534;2580;2581;2582;4341;4342;4343;9188;9189;9190;10524;10525;10526;10527;13280;13281;13282;13283;13284;19921
EG_transcript_25331	EG_transcript_25331	EG_transcript_25331	16.524	158	0	0	1	2	1	2	2	2	2	1	2	1	0	0	7.6	17.7	7.6	17.1	15.2	15.2	15.2	7.6	17.1	7.6	290970000	0	0	114970	509210	553000	744910	85149000	95925000	106360000	321530	793270	495270				1172	575;1204;7491;8030	True;True;True;True	589;1231;7693;8249	1975;4055;4056;4057;26275;26276;26277;28229;28230;28231;28232;28233;28234;28235;28236;28237
EG_transcript_16812	EG_transcript_16812	EG_transcript_16812	29.228	272	0	1	0	0	0	0	1	1	1	1	1	0	0	3.7	0	0	0	0	3.7	3.7	3.7	3.7	3.7	0	289240000	0	357470	0	0	0	0	105770000	93710000	87567000	770950	1068600	0				629	838	TRUE	856	2790;2791;2792;2793;2794;2795
EG_transcript_23313	EG_transcript_23313	EG_transcript_23313	25.628	244	0	0	0	0	0	0	2	5	4	0	0	0	0	0	0	0	0	0	18	30.3	26.6	0	0	0	288250000	0	0	0	0	0	0	90619000	124230000	73406000	0	0	0				1072	823;2483;2496;2669;8328	True;True;True;True;True	841;2539;2553;2732;8558	2743;2744;8543;8544;8610;8611;8612;9192;9193;9194;29287
EG_transcript_10945	EG_transcript_10945	EG_transcript_10945	32.257	299	0	0	0	0	0	0	4	4	4	0	0	0	0	0	0	0	0	0	12.7	12.7	12.7	0	0	0	285510000	0	0	0	0	0	0	91842000	91544000	102120000	0	0	0				114	2739;3002;3498;6683	False;True;False;True	2805;3075;3582;6858	9416;9417;9418;10394;10395;10396;12075;12076;12077;23316;23317;23318
EG_transcript_7661	EG_transcript_7661	EG_transcript_7661	43.748	387	0	2	1	0	0	0	7	7	8	1	2	0	0	5.2	2.1	0	0	0	14.2	14.2	18.1	3.1	5.2	0	283530000	0	620690	0	0	0	0	115820000	80349000	86472000	108940	154100	0				2111	1149;1822;3242;5428;7684;8270;8584;8585	True;True;False;False;False;True;True;True	1174;1862;3322;5569;7894;8497;8818;8819	3891;3892;3893;3894;3895;6328;6329;6330;11212;19070;19071;19072;26994;26995;26996;26997;26998;26999;29041;29042;29043;30107;30108;30109;30110;30111;30112;30113;30114;30115
EG_transcript_6611	EG_transcript_6611	EG_transcript_6611	47.064	444	0	0	1	1	1	0	3	7	8	0	0	0	0	0	3.2	3.2	3.2	0	9.5	25	25.7	0	0	0	282270000	0	0	187650	362000	348440	0	57857000	120790000	102720000	0	0	0				2006	2814;2944;3007;3886;4777;5895;5948;6611;6966;7205	True;True;True;True;True;True;True;True;True;True	2883;3014;3080;3986;4900;6060;6115;6783;7150;7395	9698;9699;10132;10410;13652;13653;16935;16936;20734;20902;23081;23082;23083;24313;24314;25143;25144;25145;25146;25147;25148
EG_transcript_17018	EG_transcript_17018	EG_transcript_17018	21.316	185	0	0	0	0	0	0	4	4	4	0	0	0	0	0	0	0	0	0	17.3	17.3	17.3	0	0	0	282120000	0	0	0	0	0	0	87548000	101870000	92699000	0	0	0				642	1435;4034;4291;6769	True;True;True;True	1468;4134;4400;6946	4901;4902;4903;14096;14097;14098;14099;14100;14101;15093;15094;15095;23628;23629;23630
EG_transcript_25186	EG_transcript_25186	EG_transcript_25186	17.981	163	0	0	1	0	0	0	3	4	2	1	1	0	0	0	9.8	0	0	0	22.1	27.6	16	9.8	9.8	0	279710000	0	0	71300	0	0	0	94065000	130960000	54310000	174070	129420	0				1163	3042;4039;6192;8168	True;True;True;True	3116;4139;6360;8390	10528;10529;14109;14110;14111;21612;28652;28653;28654;28655;28656;28657;28658
EG_transcript_6116	EG_transcript_6116	EG_transcript_6116	61.77	552	0	0	0	0	0	0	8	6	9	0	0	0	0	0	0	0	0	0	19.2	14.9	21.6	0	0	0	278170000	0	0	0	0	0	0	102920000	78556000	96695000	0	0	0				1952	216;877;1329;1477;3561;4138;4306;4607;4631;4867;5497;5498;7311	True;True;True;True;True;True;True;True;True;True;True;True;True	219;895;1360;1510;3647;4245;4415;4724;4751;5000;5638;5639;7507	749;2897;2898;2899;4480;4481;4482;5053;12301;14574;14575;15144;15145;15146;16285;16442;17275;17276;19273;19274;25551;25552;25553
EG_transcript_2633	EG_transcript_2633	EG_transcript_2633	76.607	729	0	0	0	4	2	1	6	6	5	0	3	2	0	0	0	6.7	3	2.2	10.4	11.2	7	0	4.5	3	275450000	0	0	0	1126300	810310	152210	89816000	107860000	74782000	0	806520	92325				1226	58;188;564;3373;3832;6983;7106;7502	True;True;True;True;True;True;True;True	59;191;578;3454;3931;7167;7290;7704;7705	241;242;243;244;245;246;672;673;1934;1935;11615;11616;13463;24375;24376;24377;24378;24379;24769;24770;24771;24772;24773;26302;26303;26304;26305;26306;26307;26308;26309;26310
EG_transcript_5502	EG_transcript_5502	EG_transcript_5502	64.307	589	0	0	0	1	1	2	4	7	4	0	0	0	0	0	0	2	2	4.8	8.1	19.5	8.1	0	0	0	274810000	0	0	0	199060	556770	1026500	50365000	143800000	78864000	0	0	0				1887	908;2948;3447;4340;4562;6750;8172	True;True;True;False;True;True;True	926;3018;3530;4449;4675;6927;8395	2993;2994;2995;10142;11887;11888;11889;11890;11891;11892;15270;16038;16039;16040;16041;23585;28670;28671;28672
EG_transcript_17482	EG_transcript_17482	EG_transcript_17482	31.596	296	0	0	0	0	0	0	6	6	6	0	0	0	0	0	0	0	0	0	23.6	24	25	0	0	0	273650000	0	0	0	0	0	0	36761000	106780000	130110000	0	0	0				677	2357;2844;3398;4321;4322;5417;8284;8846	True;True;True;True;True;True;True;True	2406;2913;3480;4430;4431;5558;8511;9089	8086;8087;9780;9781;9782;11685;11686;11687;15200;15201;15202;15203;15204;19035;19036;19037;29098;29099;31016
EG_transcript_5873	EG_transcript_5873	EG_transcript_5873	64.662	602	0	0	0	0	0	0	7	5	6	0	0	0	0	0	0	0	0	0	15.8	13.5	15.1	0	0	0	273520000	0	0	0	0	0	0	99951000	74558000	99006000	0	0	0				1928	64;495;1739;1955;2247;2248;3931	True;True;True;True;True;True;True	65;507;1776;1998;2294;2295;4031	266;267;268;1728;1729;6034;6035;6036;6755;6756;6757;7715;7716;7717;7718;13762;13763;13764;13765
EG_transcript_3655;EG_transcript_48111	EG_transcript_3655	EG_transcript_3655	68.049	622	2	1	3	1	2	2	11	13	11	3	2	2	4	2.3	5.9	1.8	3.7	3.7	23.8	27.3	23.3	5.9	3.7	3.7	273370000	0	0	0	0	0	0	76876000	95137000	101360000	0	0	0				1572	1011;1104;1233;1719;2499;2677;3660;4023;5458;7175;7511;7789;8081;8285	False;False;False;True;True;True;True;True;True;True;True;False;True;True	1030;1128;1260;1756;2556;2741;3758;4123;5599;7363;7715;7999;8000;8301;8512	3355;3356;3698;3699;3700;3701;3702;3703;3704;3705;3706;4146;4147;4148;4149;4150;4151;4152;4153;4154;5953;5954;5955;8627;8628;9224;9225;12867;12868;12869;12870;12871;14047;19163;19164;19165;25044;25045;25046;26343;26344;26345;27368;27369;27370;27371;27372;27373;27374;27375;27376;27377;27378;27379;27380;27381;27382;28401;29100;29101;29102
EG_transcript_7110	EG_transcript_7110	EG_transcript_7110	60.105	548	0	0	0	0	0	0	7	9	5	0	0	0	0	0	0	0	0	0	18.8	18.6	15	0	0	0	268470000	0	0	0	0	0	0	72370000	131650000	64445000	0	0	0				2058	240;463;868;869;4678;4714;5052;5794;6101;6905	True;True;True;True;True;True;True;True;True;True	244;474;886;887;4800;4837;5189;5952;6269;7089	821;1645;2882;2883;2884;2885;16581;16582;16725;16726;17904;17905;17906;20217;20218;20219;21331;21332;24117;24118;24119
EG_transcript_10965	EG_transcript_10965	EG_transcript_10965	49.878	468	0	0	0	0	0	0	7	9	8	0	0	0	0	0	0	0	0	0	18.4	22.9	20.7	0	0	0	268240000	0	0	0	0	0	0	74470000	107320000	86452000	0	0	0				116	4;410;1247;5955;6937;7469;7830;7916;7970	True;True;True;True;True;True;True;True;True	4;418;1274;6122;7121;7670;8042;8131;8188	16;1428;1429;1430;4196;4197;20914;20915;20916;24223;24224;24225;26161;26162;26163;27505;27506;27507;27849;27850;27851;28039;28040;28041
EG_transcript_10682	EG_transcript_10682	EG_transcript_10682	48.361	450	0	0	0	2	4	5	15	15	15	0	2	0	0	0	0	6.7	13.3	16	48.4	50.7	48.4	0	4.9	0	267600000	0	0	0	149600	1325600	1489600	108470000	72240000	83917000	0	0	0				84	225;250;342;976;1203;2244;2375;2531;3107;5229;5630;6241;8341;8374;8523;8577	True;False;False;False;False;True;False;False;False;True;False;True;False;True;False;False	228;254;348;995;1230;2291;2424;2588;3185;5369;5777;6410;8571;8604;8757;8811	771;772;773;774;775;776;854;855;856;1192;1193;1194;1195;3234;3235;3236;3237;3238;3239;3240;3241;3242;3243;4052;4053;4054;7704;7705;7706;8158;8725;8726;8727;8728;8729;10797;10798;10799;18485;18486;18487;19653;19654;19655;19656;19657;21773;21774;29333;29334;29335;29417;29418;29419;29420;29421;29918;29919;29920;30079;30080;30081;30082
EG_transcript_14619;EG_transcript_5612	EG_transcript_14619;EG_transcript_5612	EG_transcript_14619;EG_transcript_5612	45.145	407	0	0	0	0	1	0	5	5	6	0	0	0	0	0	0	0	3.4	0	21.6	19.4	22.4	0	0	0	265760000	0	0	0	0	1120500	0	94898000	74919000	94820000	0	0	0				441	695;2437;3571;5132;5258;6080;8189	True;True;True;True;True;True;True	711;2491;3658;5270;5399;6247;8412	2359;2360;2361;8408;8409;12343;12344;12345;12346;18186;18566;18567;18568;21261;28715;28716;28717
EG_transcript_7055;EG_transcript_32039	EG_transcript_7055	EG_transcript_7055	57.063	531	0	0	0	2	3	2	4	4	4	1	2	1	0	0	0	6.2	8.1	6.2	10.5	10.5	10.5	3.4	6.2	3.4	263510000	0	0	0	1926200	1495300	1227600	77333000	94881000	85643000	110380	847440	48791				2055	383;440;784;7204	True;True;True;True	391;448;802;7394	1331;1332;1333;1334;1335;1336;1337;1338;1339;1340;1341;1511;1512;1513;1514;1515;1516;1517;2629;2630;2631;25138;25139;25140;25141;25142
EG_transcript_26116	EG_transcript_26116	EG_transcript_26116	19.817	186	0	0	0	2	1	1	5	5	4	0	0	0	0	0	0	13.4	7	7	30.6	30.6	23.1	0	0	0	262670000	0	0	0	353330	117940	135090	81061000	92026000	88976000	0	0	0				1217	2610;2937;3821;7770;7981	True;True;True;True;True	2670;3007;3920;7980;8199	8974;8975;8976;10115;10116;10117;13439;13440;13441;13442;27294;27295;27296;27297;27298;27299;28069;28070
EG_transcript_28812	EG_transcript_28812	EG_transcript_28812	23.588	228	0	0	1	0	0	0	1	1	1	0	1	0	0	0	5.3	0	0	0	5.3	5.3	5.3	0	5.3	0	262610000	0	0	258900	0	0	0	85263000	77681000	99143000	0	268130	0				1315	1093	TRUE	1115	3651;3652;3653;3654;3655
EG_transcript_53538	EG_transcript_53538	EG_transcript_53538	13.224	119	0	0	0	0	0	0	3	4	3	0	0	0	0	0	0	0	0	0	31.1	40.3	31.1	0	0	0	260490000	0	0	0	0	0	0	29704000	138600000	92187000	0	0	0				1866	20;502;2046;6237	True;True;True;True	20;514;2089;6406	77;78;79;80;81;1742;7052;7053;7054;7055;21763;21764;21765
EG_transcript_24830	EG_transcript_24830	EG_transcript_24830	21.904	198	0	0	0	1	1	0	4	3	4	0	0	0	0	0	0	5.1	5.1	0	26.3	22.2	26.3	0	0	0	257760000	0	0	0	0	0	0	109140000	24241000	124370000	0	0	0				1147	2306;2484;2579;6349	False;False;True;True	2355;2540;2637;6518	7944;7945;7946;7947;7948;8545;8546;8547;8866;8867;22200;22201;22202
EG_transcript_36944	EG_transcript_36944	EG_transcript_36944	14.293	128	0	1	0	1	2	1	4	3	4	1	0	0	0	7	0	8.6	15.6	8.6	30.5	23.4	30.5	7	0	0	257100000	0	106160	0	570770	845340	460410	105420000	57336000	92243000	118380	0	0				1588	2629;3392;3554;5295	True;True;True;True	2691;3474;3640;5436	9070;9071;9072;11665;11666;11667;11668;11669;11670;12272;12273;12274;12275;18675;18676;18677;18678
EG_transcript_17502	EG_transcript_17502	EG_transcript_17502	31.073	293	0	0	0	0	0	0	2	1	2	0	0	0	0	0	0	0	0	0	6.8	4.1	6.8	0	0	0	255450000	0	0	0	0	0	0	122580000	56286000	76593000	0	0	0				679	7549;8488	True;True	7754;8722	26488;26489;29808;29809;29810
EG_transcript_7865	EG_transcript_7865	EG_transcript_7865	52.111	490	0	0	0	0	0	0	6	6	4	0	0	0	0	0	0	0	0	0	14.9	14.9	11.8	0	0	0	255270000	0	0	0	0	0	0	78163000	85757000	91346000	0	0	0				2130	85;4528;6451;7712;8623;8764	True;True;True;True;True;True	87;4640;6622;7922;8857;9004	355;356;357;358;15926;15927;15928;22549;22550;27100;27101;27102;30230;30231;30232;30718;30719
EG_transcript_29241	EG_transcript_29241	EG_transcript_29241	15.31	143	0	0	0	0	0	0	5	5	4	0	0	0	0	0	0	0	0	0	46.9	46.9	34.3	0	0	0	254020000	0	0	0	0	0	0	76596000	106940000	70487000	0	0	0				1334	141;304;1453;2938;4570	True;True;True;True;True	143;310;1486;3008;4686	529;530;1063;1064;1065;4971;4972;4973;10118;10119;10120;10121;16164;16165;16166
EG_transcript_2603;EG_transcript_72386	EG_transcript_2603	EG_transcript_2603	101.67	915	0	0	0	0	0	0	9	10	11	0	0	0	0	0	0	0	0	0	11.7	11.8	13.8	0	0	0	253870000	0	0	0	0	0	0	67698000	91075000	95102000	0	0	0				1207	1789;1901;2136;2138;4682;5098;5198;6031;6180;7424;8255;8311	True;True;True;True;True;True;True;True;True;True;True;True	1829;1943;2183;2185;4804;5235;5337;6198;6348;7624;8480;8540	6238;6239;6240;6566;6567;6568;7337;7338;7339;7344;16595;16596;16597;16598;16599;18082;18083;18084;18381;18382;18383;21127;21128;21129;21579;25976;25977;28954;28955;28956;29200;29201;29202
EG_transcript_21118	EG_transcript_21118	EG_transcript_21118	26.696	243	0	0	0	1	0	0	4	3	3	0	0	0	0	0	0	5.8	0	0	25.1	14.8	14.8	0	0	0	252230000	0	0	0	257490	0	0	75157000	92136000	84680000	0	0	0				943	895;1735;2364;7657;8825	True;True;True;True;True	913;1772;2413;7866;9067	2944;2945;2946;6025;8114;8115;8116;26880;26881;26882;30941
EG_transcript_30484;EG_transcript_68065;EG_transcript_67069	EG_transcript_30484	EG_transcript_30484	17.516	171	0	0	0	0	0	0	3	4	4	0	0	0	0	0	0	0	0	0	31	32.2	32.2	0	0	0	247570000	0	0	0	0	0	0	43880000	103030000	100660000	0	0	0				1390	2597;6227;8197;8198	True;True;True;True	2657;6396;8420;8421	8931;8932;8933;8934;8935;21732;21733;21734;28745;28746;28747;28748;28749;28750;28751
EG_transcript_36724	EG_transcript_36724	EG_transcript_36724	12.656	114	0	0	0	0	0	1	3	3	1	0	0	0	0	0	0	0	0	7.9	32.5	32.5	14.9	0	0	0	245630000	0	0	0	0	0	183520	86064000	122670000	36713000	0	0	0				1577	1412;4238;7372	True;True;True	1445;4347;7572	4820;4821;14925;14926;14927;14928;14929;25812;25813;25814
EG_transcript_19235	EG_transcript_19235	EG_transcript_19235	35.062	306	0	1	2	0	0	0	3	3	3	0	2	1	0	3.3	5.9	0	0	0	8.8	8.8	8.8	0	5.9	3.3	245420000	0	144740	129490	0	0	0	85405000	68734000	90420000	0	498070	86084				809	4273;7411;8733	True;True;True	4382;7611;8971	15030;15031;15032;15033;15034;25930;25931;25932;25933;25934;25935;25936;30619;30620;30621
EG_transcript_11214	EG_transcript_11214	EG_transcript_11214	46.89	430	0	0	0	0	0	0	5	5	6	0	0	0	0	0	0	0	0	0	17.7	17	20	0	0	0	244280000	0	0	0	0	0	0	79462000	83181000	81639000	0	0	0				142	3139;6597;6735;7236;8195;8673	True;True;True;True;True;True	3217;6769;6912;7429;8418;8910	10897;10898;10899;23019;23020;23021;23022;23023;23024;23531;23532;23533;25264;25265;25266;28742;28743;30426;30427
EG_transcript_46696	EG_transcript_46696	EG_transcript_46696	11.827	111	0	0	0	0	0	0	2	2	2	0	0	0	0	0	0	0	0	0	32.4	32.4	32.4	0	0	0	244000000	0	0	0	0	0	0	98668000	76331000	69003000	0	0	0				1751	6501;7973	True;True	6672;8191	22715;22716;22717;28050;28051;28052
EG_transcript_18307	EG_transcript_18307	EG_transcript_18307	29.149	290	0	0	0	0	0	0	3	4	5	0	0	0	0	0	0	0	0	0	12.1	17.6	20	0	0	0	242400000	0	0	0	0	0	0	47597000	102200000	92597000	0	0	0				747	1700;2353;3035;6587;6970	True;True;True;True;True	1737;2402;3109;6759;7154	5856;5857;5858;5859;8079;8080;8081;10507;10508;10509;22992;22993;24323
EG_transcript_15081	EG_transcript_15081	EG_transcript_15081	36.847	344	0	0	0	0	0	0	3	4	3	0	0	0	0	0	0	0	0	0	9.3	14	9.3	0	0	0	241670000	0	0	0	0	0	0	84366000	79542000	77761000	0	0	0				495	637;2418;2490;7062	True;True;True;True	652;2469;2547;7246	2186;8318;8319;8320;8592;8593;8594;24619;24620;24621
EG_transcript_24541	EG_transcript_24541	EG_transcript_24541	20.931	184	0	0	0	0	0	0	4	3	2	0	0	0	0	0	0	0	0	0	23.9	19	10.3	0	0	0	240420000	0	0	0	0	0	0	86442000	62883000	91092000	0	0	0				1131	5047;5388;7996;8022	True;True;True;True	5184;5529;8214;8241	17886;17887;18962;18963;18964;28100;28101;28210;28211
EG_transcript_22347	EG_transcript_22347	EG_transcript_22347	24.213	214	0	0	0	0	0	0	3	3	3	0	0	0	0	0	0	0	0	0	15.9	15.9	15.9	0	0	0	240140000	0	0	0	0	0	0	78317000	85214000	76605000	0	0	0				1019	4668;5731;7711	True;True;True	4789;5886;7921	16547;16548;16549;20007;20008;20009;27097;27098;27099
EG_transcript_2957;EG_transcript_14020	EG_transcript_2957	EG_transcript_2957	63.774	590	0	0	0	1	0	0	6	9	9	0	0	0	0	0	0	1.4	0	0	11.7	21.2	19.5	0	0	0	240030000	0	0	0	263030	0	0	74013000	82292000	83466000	0	0	0				1345	124;475;1176;1426;1794;2178;3327;4082;4083;4637;6039;6142;8251;8356	True;True;True;True;True;True;True;True;True;True;True;True;True;True	126;486;1202;1459;1834;2225;3408;4188;4189;4757;6206;6310;8475;8586	483;1669;1670;1671;3980;4867;6257;7475;7476;11467;11468;11469;14352;14353;14354;14355;14356;14357;16459;21151;21152;21433;21434;28927;29368;29369
EG_transcript_11888	EG_transcript_11888	EG_transcript_11888	50.165	455	0	0	0	1	1	0	6	5	5	0	1	0	0	0	0	2.6	3.5	0	15.2	13.4	13.4	0	6.6	0	238570000	0	0	0	450430	0	0	86316000	69041000	82334000	0	430240	0				210	2718;3341;3674;3846;4590;7569;8411;8412	True;True;True;True;True;True;True;True	2783;3422;3772;3945;4706;7777;8644;8645	9367;11501;11502;11503;12932;12933;12934;13501;13502;13503;13504;13505;13506;13507;16223;26576;26577;26578;29550;29551;29552;29553
EG_transcript_5747	EG_transcript_5747	EG_transcript_5747	66.67	652	0	0	0	0	0	0	5	5	4	0	0	0	0	0	0	0	0	0	10.4	10.7	8.9	0	0	0	238460000	0	0	0	0	0	0	81268000	85404000	71783000	0	0	0				1917	950;3183;5282;5836;7576;7812	True;True;True;True;True;True	969;3262;5423;6000;7784;8024	3139;11014;11015;11016;18629;18630;18631;20495;20496;26595;26596;26597;26598;26599;26600;27450;27451
EG_transcript_21002	EG_transcript_21002	EG_transcript_21002	19.726	181	0	0	0	2	3	3	3	4	5	0	0	0	0	0	0	10.5	17.1	19.3	16	22.7	34.8	0	0	0	238100000	0	0	0	908330	1233400	5207200	48591000	85704000	96454000	0	0	0				938	1841;1878;4655;5923;6236	True;True;True;True;True	1883;1920;4775;6089;6405	6394;6395;6396;6397;6398;6399;6489;6490;6491;6492;6493;6494;6495;16503;16504;16505;16506;20833;21759;21760;21761;21762
EG_transcript_32477	EG_transcript_32477	EG_transcript_32477	16.706	159	0	0	1	1	3	2	3	3	3	0	1	0	0	0	7.5	7.5	22.6	22.6	22.6	23.3	23.3	0	7.5	0	237540000	0	0	196860	0	5992500	4571800	28417000	108220000	90143000	0	0	0				1452	1220;1285;6544;6668;6760	True;False;True;False;True	1247;1312;1313;6715;6843;6937	4105;4106;4332;4333;4334;4335;4336;4337;4338;4339;4340;22859;22860;22861;22862;22863;23269;23270;23611
EG_transcript_1497	EG_transcript_1497	EG_transcript_1497	110.55	1005	0	0	0	0	0	0	11	6	7	0	0	0	0	0	0	0	0	0	15.5	8.6	9.3	0	0	0	236290000	0	0	0	0	0	0	96425000	60401000	79461000	0	0	0				482	338;489;651;3800;3871;4658;5468;5556;5758;8301;8410	True;True;True;True;True;True;True;True;True;True;True	344;501;666;3899;3970;4779;5609;5700;5915;8530;8643	1175;1176;1177;1716;1717;2222;13370;13371;13372;13604;13605;13606;16519;16520;16521;19199;19200;19425;20103;29154;29155;29156;29548;29549
EG_transcript_12885	EG_transcript_12885	EG_transcript_12885	43.107	379	0	0	0	0	0	0	4	6	4	0	0	0	0	0	0	0	0	0	13.2	15.6	12.1	0	0	0	232360000	0	0	0	0	0	0	50015000	93392000	88948000	0	0	0				298	1528;2539;5348;5577;5578;8711	True;True;True;True;True;True	1563;2596;5489;5723;5724;8949	5210;5211;5212;8744;8745;8746;8747;18841;18842;18843;19505;19506;19507;30551;30552
EG_transcript_29179	EG_transcript_29179	EG_transcript_29179	11.292	100	0	0	0	0	0	0	3	3	2	0	0	0	0	0	0	0	0	0	59	59	32	0	0	0	232230000	0	0	0	0	0	0	99115000	101450000	31663000	0	0	0				1332	4105;7113;8721	True;True;True	4211;7297;8959	14447;14448;24794;24795;24796;24797;24798;30575;30576;30577
EG_transcript_6257	EG_transcript_6257	EG_transcript_6257	71.09	637	0	0	0	0	0	0	5	6	5	0	0	0	0	0	0	0	0	0	10.7	12.9	10.7	0	0	0	231490000	0	0	0	0	0	0	77320000	81377000	72793000	0	0	0				1968	2025;2241;4031;5542;6799;7370	True;True;True;True;True;True	2068;2288;4131;5686;6978;7570	6985;7681;7682;7683;14076;14077;14078;19386;19387;19388;23755;23756;23757;25806;25807;25808
EG_transcript_12806;EG_transcript_39957	EG_transcript_12806	EG_transcript_12806	22.043	196	0	0	0	0	0	0	3	2	2	1	0	0	0	0	0	0	0	0	27	13.3	13.3	5.1	0	0	231360000	0	0	0	0	0	0	87249000	66061000	77906000	149260	0	0				293	2308;3102;5997	True;True;True	2357;3179;6164	7950;7951;7952;10769;10770;10771;10772;21042
EG_transcript_10882	EG_transcript_10882	EG_transcript_10882	49.87	462	0	0	0	1	0	0	6	3	4	1	0	0	0	0	0	1.9	0	0	18.2	8.9	14.3	1.9	0	0	230910000	0	0	0	610840	0	0	106130000	58379000	65510000	286400	0	0				107	2148;2723;2791;5180;5861;7081	True;True;True;True;True;True	2195;2789;2859;5319;6026;7265	7381;9376;9377;9378;9379;9633;9634;18335;18336;18337;20606;20607;24691;24692;24693
EG_transcript_1707	EG_transcript_1707	EG_transcript_1707	107.69	978	0	0	0	0	0	0	6	9	10	0	0	0	0	0	0	0	0	0	6	10.2	11.2	0	0	0	229880000	0	0	0	0	0	0	70346000	85773000	73765000	0	0	0				647	152;487;882;1787;1867;1897;3511;5830;7961;7977;8041;8527;8785	True;True;True;True;True;True;True;True;True;True;True;True;True	155;499;900;1827;1909;1939;3595;5994;8179;8195;8260;8761;9025	560;1712;1713;1714;2910;2911;2912;6234;6235;6464;6542;6543;12114;12115;12116;20473;28012;28058;28059;28060;28279;28280;29933;30796;30797
EG_transcript_25719	EG_transcript_25719	EG_transcript_25719	25.691	236	0	0	0	1	1	1	6	5	4	0	0	0	0	0	0	4.2	4.2	4.2	22.5	22.5	17.8	0	0	0	227870000	0	0	0	89669	238540	81268	94519000	73236000	59708000	0	0	0				1193	3127;6203;6426;6887;7150;8652	True;True;True;True;True;False	3205;6372;6596;7069;7338;8888	10859;10860;10861;21635;21636;21637;22459;22460;22461;22462;22463;22464;24026;24027;24028;24952;30353;30354;30355
EG_transcript_11779	EG_transcript_11779	EG_transcript_11779	39.288	390	0	0	0	0	0	0	4	4	4	0	0	0	0	0	0	0	0	0	12.8	12.8	12.8	0	0	0	226570000	0	0	0	0	0	0	65317000	82478000	78772000	0	0	0				197	420;5688;7680;8665	True;True;True;True	428;5840;7890;8901;8902	1457;1458;1459;19840;19841;19842;26975;26976;26977;30404;30405;30406;30407;30408
EG_transcript_19467	EG_transcript_19467	EG_transcript_19467	38.499	337	0	0	0	0	0	0	2	4	4	0	0	0	0	0	0	0	0	0	8.3	14.8	16.9	0	0	0	226550000	0	0	0	0	0	0	61824000	98946000	65782000	0	0	0				825	1516;2711;2760;3221;4939	True;True;True;True;True	1551;2776;2828;3301;5073	5173;9346;9347;9348;9530;11138;11139;11140;11141;11142;11143;17522;17523
EG_transcript_2646;EG_transcript_66006;EG_transcript_58059	EG_transcript_2646	EG_transcript_2646	84.254	786	0	0	0	0	0	0	7	6	8	0	0	0	0	0	0	0	0	0	10.9	9.2	12.5	0	0	0	226230000	0	0	0	0	0	0	84778000	59327000	82128000	0	0	0				1233	1437;1438;2424;3328;3583;3633;4212;6996;7794	True;True;True;True;True;True;True;True;True	1470;1471;2477;3409;3671;3724;4320;7180;8005	4906;4907;4908;4909;8350;8351;8352;11470;12395;12396;12397;12621;12622;12623;12624;12625;12626;14815;14816;24418;24419;27399;27400;27401
EG_transcript_10871	EG_transcript_10871	EG_transcript_10871	41.124	376	0	1	0	0	0	0	4	3	3	0	0	0	0	7.4	0	0	0	0	18.1	10.6	10.6	0	0	0	224660000	0	780270	0	0	0	0	89262000	57040000	77577000	0	0	0				104	3831;8307;8308;8314	True;True;True;True	3930;8536;8537;8544	13461;13462;29190;29191;29192;29193;29194;29195;29196;29218;29219;29220
EG_transcript_20679	EG_transcript_20679	EG_transcript_20679	21.455	196	0	0	0	0	0	0	2	4	4	0	0	0	0	0	0	0	0	0	12.2	23.5	23.5	0	0	0	224500000	0	0	0	0	0	0	30736000	94779000	98985000	0	0	0				915	2599;3563;6398;6417	True;True;True;True	2659;3649;6567;6587	8942;8943;8944;12305;12306;12307;12308;12309;12310;22353;22354;22355;22446;22447
EG_transcript_17578	EG_transcript_17578	EG_transcript_17578	28.828	256	0	0	0	0	0	0	4	5	4	0	0	0	0	0	0	0	0	0	17.2	23	17.2	0	0	0	222060000	0	0	0	0	0	0	65324000	86516000	70222000	0	0	0				689	3600;5779;6739;7003;8610	True;True;True;True;True	3691;5936;6916;7187;8844	12476;12477;12478;20151;20152;20153;23545;23546;23547;23548;23549;23550;24434;30182;30183;30184
EG_transcript_17869	EG_transcript_17869	EG_transcript_17869	30.014	281	0	0	0	0	0	0	5	7	7	0	0	0	0	0	0	0	0	0	13.9	28.8	24.9	0	0	0	221350000	0	0	0	0	0	0	54379000	89127000	77845000	0	0	0				715	2145;3053;4190;5453;5502;6445;8297;8298	True;True;True;True;True;True;True;True	2192;3127;4298;5594;5643;6615;6616;8524;8525;8526;8527	7364;7365;7366;10554;10555;10556;14726;14727;14728;19150;19278;19279;22523;22524;22525;22526;22527;22528;29137;29138;29139;29140;29141;29142;29143;29144;29145;29146;29147
EG_transcript_11223	EG_transcript_11223	EG_transcript_11223	51.249	447	0	0	0	0	1	0	6	5	5	0	0	0	0	0	0	0	2.5	0	13.4	10.1	10.3	0	0	0	219140000	0	0	0	0	142210	0	99371000	63037000	56590000	0	0	0				144	3774;5827;6938;6949;7508;8381;8720;8774	True;True;True;True;True;True;True;True	3873;5991;7122;7133;7712;8611;8958;9014	13274;20467;24226;24227;24228;24254;24255;24256;26338;26339;26340;29439;29440;29441;30574;30756;30757;30758
EG_transcript_44641	EG_transcript_44641	EG_transcript_44641	11.402	117	0	0	0	0	0	0	1	2	0	0	0	0	0	0	0	0	0	0	6.8	23.1	0	0	0	0	217450000	0	0	0	0	0	0	76822000	140630000	0	0	0	0				1719	1272;2904	True;True	1299;2973	4281;9987;9988
EG_transcript_8056	EG_transcript_8056	EG_transcript_8056	22.624	208	0	0	0	0	0	0	6	7	6	0	0	0	0	0	0	0	0	0	35.6	48.1	35.6	0	0	0	213970000	0	0	0	0	0	0	60263000	90680000	63030000	0	0	0				2146	2107;3091;4340;6001;6897;8299;8343	True;True;False;True;True;True;True	2153;3168;4449;6168;7079;8528;8573	7268;7269;7270;10734;10735;10736;15270;21047;21048;21049;24058;24059;24060;24061;24062;29148;29149;29150;29337;29338;29339
EG_transcript_23979;EG_transcript_21490	EG_transcript_23979;EG_transcript_21490	EG_transcript_23979;EG_transcript_21490	15.721	144	0	0	1	2	2	1	3	3	2	1	1	1	0	0	10.4	16.7	16.7	10.4	25.7	25.7	20.8	10.4	10.4	10.4	213490000	0	0	160460	690870	2517500	1155000	84858000	68918000	53713000	285750	606310	583700				1105	1226;4294;5825;8544	True;True;True;True	1253;4403;5989;8778	4130;4131;15102;15103;15104;20463;20464;29976;29977;29978;29979;29980;29981;29982;29983;29984;29985
EG_transcript_8320	EG_transcript_8320	EG_transcript_8320	48.418	452	0	0	0	0	0	0	2	3	4	0	0	0	0	0	0	0	0	0	7.1	9.7	12.2	0	0	0	211970000	0	0	0	0	0	0	40335000	69559000	102070000	0	0	0				2168	2159;3222;4582;7685	True;True;True;True	2206;3302;4698;7895	7406;11144;11145;11146;16203;16204;16205;27000;27001
EG_transcript_729;EG_transcript_715	EG_transcript_729	EG_transcript_729	126.57	1135	0	0	0	0	0	0	10	7	8	0	0	0	0	0	0	0	0	0	10	7.8	7.5	0	0	0	211640000	0	0	0	0	0	0	91684000	50104000	69853000	0	0	0				2077	1398;1399;1617;2379;3094;3810;4286;4868;6658;7791;8096;8777	True;True;True;True;True;True;True;True;True;True;True;True	1431;1432;1652;2428;3171;3909;4395;5001;6833;8002;8318;9017	4777;4778;4779;5504;8165;10743;13399;13400;13401;15081;15082;15083;17277;17278;17279;23227;23228;23229;27384;27385;27386;28452;30765;30766;30767
EG_transcript_26718;EG_transcript_19780;EG_transcript_15207;EG_transcript_16850	EG_transcript_26718;EG_transcript_19780	EG_transcript_26718;EG_transcript_19780	20.386	183	0	0	0	0	1	0	4	4	3	0	0	0	0	0	0	0	6.6	0	25.7	25.7	19.1	0	0	0	211010000	0	0	0	0	554790	0	81549000	78245000	50660000	0	0	0				1244	1126;4592;4960;7671	True;True;True;True	1150;4708;5096;7881	3797;3798;3799;16228;16229;16230;17594;17595;17596;26949;26950;26951
EG_transcript_4488	EG_transcript_4488	EG_transcript_4488	71.187	649	0	0	1	0	0	0	3	9	7	1	1	1	0	0	2.9	0	0	0	5.4	16	14.2	2.9	2.9	2.9	210750000	0	0	377740	0	0	0	42778000	91679000	73799000	194460	1871500	50172				1724	659;699;1166;4855;5762;5763;6883;7585;7598;7704;8578	True;True;True;True;True;True;True;True;True;True;True	674;715;1191;4984;5919;5920;7065;7793;7806;7914;8812	2245;2246;2247;2376;2377;2378;2379;2380;3944;17234;17235;20115;20116;20117;24017;24018;26626;26627;26628;26673;27078;30083;30084;30085
EG_transcript_33811	EG_transcript_33811	EG_transcript_33811	14.007	139	0	0	0	0	0	0	1	1	1	0	0	0	0	0	0	0	0	0	7.2	7.2	7.2	0	0	0	208300000	0	0	0	0	0	0	43380000	104440000	60485000	0	0	0				1498	7925	TRUE	8142	27879;27880;27881
EG_transcript_12778	EG_transcript_12778	EG_transcript_12778	41.641	386	0	0	0	0	0	0	2	2	1	0	0	0	0	0	0	0	0	0	5.2	5.2	2.8	0	0	0	207710000	0	0	0	0	0	0	78062000	82676000	46976000	0	0	0				287	2724;8216	True;True	2790;8440	9380;9381;9382;28814;28815
EG_transcript_30002;EG_transcript_65417	EG_transcript_30002	EG_transcript_30002	25.529	220	0	0	0	0	0	0	3	3	3	0	0	0	0	0	0	0	0	0	16.4	16.4	16.4	0	0	0	205210000	0	0	0	0	0	0	60591000	59475000	85140000	0	0	0				1365	8038;8262;8710	True;True;True	8257;8488;8948	28268;28269;28270;29001;29002;29003;29004;29005;29006;30548;30549;30550
EG_transcript_7051	EG_transcript_7051	EG_transcript_7051	52.164	487	0	0	0	0	0	0	2	2	2	0	0	0	0	0	0	0	0	0	3.7	3.7	3.7	0	0	0	204240000	0	0	0	0	0	0	74261000	66141000	63839000	0	0	0				2054	2027;3167	True;True	2070;3245	6988;6989;6990;10969;10970;10971
EG_transcript_13959	EG_transcript_13959	EG_transcript_13959	46.498	425	0	0	0	1	1	0	4	2	4	0	0	0	0	0	0	1.9	2.6	0	10.6	5.2	12	0	0	0	204100000	0	0	0	244900	1776300	0	72073000	43959000	86044000	0	0	0				385	3446;4747;5740;8164;8508	True;True;True;True;True	3529;4870;5895;8386;8742	11884;11885;11886;16842;16843;16844;20033;20034;28636;28637;29867;29868
EG_transcript_4984	EG_transcript_4984	EG_transcript_4984	59.088	553	0	0	0	0	0	0	4	5	5	0	0	0	0	0	0	0	0	0	8.7	11.4	11.6	0	0	0	203900000	0	0	0	0	0	0	62391000	55818000	85691000	0	0	0				1811	2697;3307;4650;5603;6982;7301	True;True;True;True;True;True	2762;3388;4770;5748;7166;7497	9299;9300;9301;11403;11404;16485;16486;16487;19570;19571;24372;24373;24374;25510
EG_transcript_40617	EG_transcript_40617	EG_transcript_40617	17.358	154	0	1	1	0	0	0	4	4	4	0	0	0	0	7.1	7.1	0	0	0	33.1	33.1	33.1	0	0	0	203380000	0	466670	174840	0	0	0	66344000	68204000	68195000	0	0	0				1650	557;5782;8506;8695	True;True;True;True	571;5939;8740;8933	1906;1907;1908;1909;20160;20161;20162;29860;29861;29862;29863;29864;30501;30502;30503
EG_transcript_8770	EG_transcript_8770	EG_transcript_8770	59.287	519	0	0	0	0	0	0	1	0	0	0	0	0	0	0	0	0	0	0	1.5	0	0	0	0	0	202830000	0	0	0	0	0	0	202830000	0	0	0	0	0				2219	1742	TRUE	1779	6049
EG_transcript_4532	EG_transcript_4532	EG_transcript_4532	77.444	705	0	0	0	0	0	0	4	5	3	0	0	0	0	0	0	0	0	0	8.2	10.2	6.4	0	0	0	202040000	0	0	0	0	0	0	67363000	66904000	67771000	0	0	0				1731	435;672;3713;5581;5635	True;True;True;True;True	443;688;3811;5727;5782	1497;1498;1499;2289;2290;2291;2292;2293;2294;13068;19513;19514;19515;19665;19666
EG_transcript_27833	EG_transcript_27833	EG_transcript_27833	24.988	227	0	0	0	0	0	0	6	5	5	0	0	0	0	0	0	0	0	0	34.8	30.4	31.7	0	0	0	201580000	0	0	0	0	0	0	73105000	70623000	57853000	0	0	0				1283	1087;2057;3303;4229;4596;7226;8360	True;True;True;True;True;True;True	1109;2100;3384;4338;4712;7419;8590	3635;3636;7099;11392;11393;11394;14893;14894;14895;16238;16239;16240;25238;25239;25240;29377
EG_transcript_19438	EG_transcript_19438	EG_transcript_19438	35.7	337	0	0	0	0	0	0	3	3	4	0	1	0	0	0	0	0	0	0	7.4	10.1	11	0	3.6	0	201450000	0	0	0	0	0	0	63785000	58723000	78777000	0	161630	0				824	881;1800;4063;5015;5819	True;True;True;True;True	899;1840;4168;5152;5982	2908;2909;6269;6270;6271;6272;14282;14283;17782;20436;20437
EG_transcript_1535;EG_transcript_47090;EG_transcript_15211;EG_transcript_4416	EG_transcript_1535	EG_transcript_1535	88.79	805	0	0	0	5	8	5	7	8	8	0	0	0	0	0	0	8.4	13.7	9.6	12.5	14.8	14	0	0	0	197230000	0	0	0	4983000	15267000	6416700	52215000	55746000	62603000	0	0	0				515	312;381;941;1256;1988;2333;3841;4998;5308;5425;6579;7797;7836	True;True;True;True;True;True;True;True;True;True;True;True;True	318;389;960;1283;2031;2382;3940;5134;5449;5566;6751;8008;8009;8048	1099;1100;1101;1102;1103;1104;1105;1328;3105;4225;4226;4227;4228;6863;8024;8025;8026;13490;13491;13492;13493;17712;17713;18712;18713;18714;18715;18716;19056;19057;19058;19059;19060;19061;19062;22965;27408;27409;27410;27411;27412;27523;27524;27525
EG_transcript_16185	EG_transcript_16185	EG_transcript_16185	32.164	291	0	0	0	0	0	0	6	5	5	1	0	0	0	0	0	0	0	0	25.1	21.6	21.6	4.1	0	0	197100000	0	0	0	0	0	0	66476000	63811000	66738000	78145	0	0				586	2645;3889;4076;6988;7442;8129;8141	True;True;True;True;True;True;True	2707;3989;4181;7172;7643;8351;8363	9118;9119;9120;13656;13657;13658;13659;14332;24396;24397;24398;26061;26062;26063;28530;28531;28576
EG_transcript_31573	EG_transcript_31573	EG_transcript_31573	20.352	208	0	0	0	0	0	0	3	3	3	0	0	0	0	0	0	0	0	0	53.8	53.8	53.8	0	0	0	196560000	0	0	0	0	0	0	74400000	66864000	55297000	0	0	0				1425	215;1353;4551	True;True;True	218;1384;4664	746;747;748;4568;4569;4570;16001;16002;16003;16004;16005;16006
EG_transcript_43409	EG_transcript_43409	EG_transcript_43409	16.349	143	0	0	0	0	0	0	5	3	4	0	1	0	0	0	0	0	0	0	28.7	23.1	23.8	0	4.9	0	193660000	0	0	0	0	0	0	73372000	47146000	73090000	0	56091	0				1702	4060;4923;5208;5298;7230	True;True;True;True;True	4164;5057;5348;5439;7423	14226;14227;17457;17458;17459;18416;18417;18418;18419;18683;25246;25247;25248
EG_transcript_158	EG_transcript_158	EG_transcript_158	83.974	751	0	0	1	1	1	0	2	2	1	1	2	2	0	0	1.9	1.9	1.9	0	2.9	3.7	1.1	1.9	3.5	3.5	193180000	0	0	387190	0	0	0	86682000	28421000	76821000	295240	378860	193160				557	691;1660;6720;7659	True;True;True;True	707;1695;1696;6896;7868	2351;2352;5645;5646;5647;5648;5649;23448;23449;26892;26893;26894;26895;26896
EG_transcript_6625	EG_transcript_6625	EG_transcript_6625	52.236	465	0	0	0	0	0	0	4	7	5	0	0	0	0	0	0	0	0	0	8.2	15.1	10.1	0	0	0	192600000	0	0	0	0	0	0	51999000	78970000	61634000	0	0	0				2010	50;737;956;3300;4975;5318;8392	True;True;True;True;True;True;True	51;753;975;3381;5111;5459;8622	218;219;2489;3164;3165;3166;11379;11380;17641;17642;17643;18745;18746;29466;29467;29468
EG_transcript_36488	EG_transcript_36488	EG_transcript_36488	12.689	120	0	0	0	0	0	0	2	3	1	0	0	0	0	0	0	0	0	0	18.3	20	9.2	0	0	0	191270000	0	0	0	0	0	0	54352000	91278000	45638000	0	0	0				1569	942;7102;8351	True;True;True	961;7286;8581	3106;24757;24758;24759;29357;29358
EG_transcript_40456	EG_transcript_40456	EG_transcript_40456	15.698	146	0	0	0	0	0	0	3	2	2	1	1	0	0	0	0	0	0	0	24.7	23.3	23.3	8.9	8.9	0	189210000	0	0	0	0	0	0	62818000	68357000	57061000	367470	607830	0				1649	243;3535;7993	True;True;True	247;3619;8211	828;829;830;12189;12190;12191;12192;12193;28095
EG_transcript_14096	EG_transcript_14096	EG_transcript_14096	45.722	410	0	0	0	0	0	0	6	5	5	0	0	0	0	0	0	0	0	0	17.3	17.1	16.8	0	0	0	188830000	0	0	0	0	0	0	73700000	53316000	61811000	0	0	0				402	814;815;1757;2272;2733;4758;6492	True;True;True;True;True;True;True	832;833;1796;2320;2799;4881;6663	2720;2721;2722;2723;6106;6107;6108;7819;9402;9403;9404;16880;16881;22694;22695;22696
EG_transcript_10979	EG_transcript_10979	EG_transcript_10979	43.798	395	0	0	0	0	0	0	6	5	4	0	0	0	0	0	0	0	0	0	21.8	18	13.9	0	0	0	187280000	0	0	0	0	0	0	62981000	69422000	54880000	0	0	0				118	484;738;1297;2105;2368;2920;3140	True;True;True;True;True;True;True	496;754;1326;2151;2417;2989;3218	1706;1707;2490;2491;4379;7262;7263;7264;8135;8136;8137;8138;10040;10041;10900;10901;10902
EG_transcript_13282	EG_transcript_13282	EG_transcript_13282	31.968	308	0	0	0	0	0	0	3	4	4	0	0	0	0	0	0	0	0	0	10.1	15.9	15.9	0	0	0	187040000	0	0	0	0	0	0	46522000	81711000	58810000	0	0	0				331	4054;4608;5545;5908	True;True;True;True	4155;4725;5689;6074	14160;14161;14162;14163;14164;16286;16287;16288;19394;19395;19396;20797;20798
EG_transcript_862	EG_transcript_862	EG_transcript_862	78.968	725	0	0	0	0	0	0	11	9	11	0	0	0	0	0	0	0	0	0	16.8	11.4	19.3	0	0	0	186760000	0	0	0	0	0	0	74521000	47573000	64669000	0	0	0				2204	349;1369;1566;2447;2448;2600;2722;2731;2961;3025;3676;3690;5534;5535;5609;6768;7228	True;True;True;True;True;True;True;True;True;True;True;True;True;True;True;True;True	355;1401;2502;2503;2660;2787;2788;2797;3032;3099;3774;3788;5677;5678;5754;6945;7421	1211;4644;8452;8453;8454;8945;8946;8947;9374;9375;9394;9395;9396;10219;10477;10478;12938;12939;12940;12980;12981;19354;19355;19356;19357;19358;19359;19586;19587;23627;25243
EG_transcript_22183	EG_transcript_22183	EG_transcript_22183	21.033	195	0	0	0	2	2	1	8	7	8	0	0	0	0	0	0	11.3	11.3	7.2	43.6	43.1	43.6	0	0	0	186390000	0	0	0	0	0	0	34535000	54310000	97549000	0	0	0				1002	742;1510;4452;4453;4454;5726;6124;8789	False;True;False;True;True;True;False;False	758;1545;4563;4564;4565;5880;6292;9029	2500;2501;2502;5161;5162;5163;15674;15675;15676;15677;15678;15679;15680;15681;15682;19992;19993;19994;21389;21390;21391;21392;21393;21394;30806;30807;30808;30809;30810
EG_transcript_14464	EG_transcript_14464	EG_transcript_14464	33.142	316	0	0	0	0	0	0	3	3	2	0	0	0	0	0	0	0	0	0	11.7	11.7	8.2	0	0	0	185930000	0	0	0	0	0	0	60821000	82374000	42740000	0	0	0				430	2572;5057;5366	True;True;True	2630;5194;5507	8844;8845;8846;17918;17919;18886;18887;18888
EG_transcript_18626	EG_transcript_18626	EG_transcript_18626	37.507	340	0	0	0	2	0	0	6	3	5	0	0	0	0	0	0	9.1	0	0	21.8	11.8	19.1	0	0	0	184470000	0	0	0	682030	0	0	73987000	37213000	72587000	0	0	0				768	1193;1780;2506;5626;6108;8348	True;True;True;True;True;True	1220;1820;2563;5772;6276;8578	4028;4029;6206;6207;6208;8645;8646;8647;8648;19635;19636;19637;21354;21355;21356;29352
EG_transcript_24209	EG_transcript_24209	EG_transcript_24209	21.081	191	0	0	0	0	0	0	3	2	2	0	0	0	0	0	0	0	0	0	19.9	15.2	15.2	0	0	0	183650000	0	0	0	0	0	0	83334000	56446000	43866000	0	0	0				1119	474;2674;4961	True;True;True	485;2738;5097	1666;1667;1668;9218;9219;9220;17597
EG_transcript_14763	EG_transcript_14763	EG_transcript_14763	33.779	313	0	0	0	0	0	0	4	10	6	0	0	0	0	0	0	0	0	0	27.2	50.2	35.1	0	0	0	183030000	0	0	0	0	0	0	22233000	105330000	55472000	0	0	0				458	3919;4353;5959;6792;6921;6922;8654;8655;8858;8859	True;True;True;True;True;True;True;True;True;True	4019;4462;6126;6971;7105;7106;8890;8891;9101;9102	13737;15300;15301;15302;20928;23736;23737;24160;24161;24162;24163;30357;30358;30359;30360;30361;30362;31056;31057;31058
EG_transcript_9617;EG_transcript_9031;EG_transcript_14870	EG_transcript_9617;EG_transcript_9031	EG_transcript_9617;EG_transcript_9031	41.62	396	0	0	0	0	0	0	5	4	5	0	0	0	0	0	0	0	0	0	14.4	10.4	14.4	0	0	0	182120000	0	0	0	0	0	0	52487000	60497000	69136000	0	0	0				2297	1377;2934;4112;7341;7354;7678	True;True;True;True;True;True	1409;3004;4218;7541;7554;7888	4666;4667;4668;10102;10103;14466;14467;14468;14469;25720;25721;25722;25764;26966;26967
[truncated: 1,414 more rows]
[truncated: 6 more columns]

## Sheet: peptides
Sequence	Proteins	Leading razor protein	Start position	End position	Unique (Groups)	Unique (Proteins)	Charges	PEP	Score	Intensity C1_002	Intensity C2_004	Intensity C3_006	Intensity E1_014	Intensity E2_016	Intensity E3_018	Intensity T1_020a	Intensity T2_022a	Intensity T3_024a	Intensity W1_008	Intensity W2_010	Intensity W3_012	Reverse	Potential contaminant	id	Protein group IDs	Mod. peptide IDs	Evidence IDs	MS/MS IDs	Best MS/MS	Deamidation (N) site IDs	Oxidation (M) site IDs	MS/MS Count
[truncated: 8,623 more rows]

[truncated: 2 more sheets: modificationSpecificPeptides, Deamidation(N) Sites]
